# Supplementary material for: Self-Assembled Liposomes Enhance Electron Transfer for Efficient Photocatalytic CO2 Reduction
Source: J Am Chem Soc. 2022 May 20;144(21):9399–412. doi: 10.1021/jacs.2c01725 (PMC9164230; doi:10.1021/jacs.2c01725)
Supplement: Supplementary file 2 — ja2c01725_si_002.zip [file ja2c01725_si_002.zip]

Archive with 263 entries (246 files):
- Coordinates/
- Coordinates/.DS_Store
- __MACOSX/
- __MACOSX/Coordinates/
- __MACOSX/Coordinates/._.DS_Store
- Coordinates/CoP/
- Coordinates/CoP/.CotpyPC16_0_doublet_step23.xyz.cyl
- Coordinates/CoP/.CotpyPC16_I_triplet_step25.xyz.cyl
- Coordinates/CoP/.CotpyPC16_II_doublet_step34.xyz.cyl
- Coordinates/CoP/.CotpyPC16_III_triplet_step16.xyz.cyl
- Coordinates/CoP/.DS_Store
- __MACOSX/Coordinates/CoP/
- __MACOSX/Coordinates/CoP/._.DS_Store
- Coordinates/CoP/[CoP]+1_M_1.xyz
- __MACOSX/Coordinates/CoP/._[CoP]+1_M_1.xyz
- Coordinates/CoP/[CoP]+1_M_3.xyz
- __MACOSX/Coordinates/CoP/._[CoP]+1_M_3.xyz
- Coordinates/CoP/[CoP]+1_M_5.xyz
- __MACOSX/Coordinates/CoP/._[CoP]+1_M_5.xyz
- Coordinates/CoP/[CoP]+2_M_2.xyz
- __MACOSX/Coordinates/CoP/._[CoP]+2_M_2.xyz
- Coordinates/CoP/[CoP]+2_M_4.xyz
- __MACOSX/Coordinates/CoP/._[CoP]+2_M_4.xyz
- Coordinates/CoP/[CoP]+2_M_6.xyz
- __MACOSX/Coordinates/CoP/._[CoP]+2_M_6.xyz
- Coordinates/CoP/[CoP]+2_M_8.xyz
- __MACOSX/Coordinates/CoP/._[CoP]+2_M_8.xyz
- Coordinates/CoP/[CoP]+3_M_1.xyz
- __MACOSX/Coordinates/CoP/._[CoP]+3_M_1.xyz
- Coordinates/CoP/[CoP]+3_M_3.xyz
- __MACOSX/Coordinates/CoP/._[CoP]+3_M_3.xyz
- Coordinates/CoP/[CoP]+3_M_5.xyz
- __MACOSX/Coordinates/CoP/._[CoP]+3_M_5.xyz
- Coordinates/CoP/[CoP]+4_M_2.xyz
- __MACOSX/Coordinates/CoP/._[CoP]+4_M_2.xyz
- Coordinates/CoP/[CoP]+4_M_4.xyz
- __MACOSX/Coordinates/CoP/._[CoP]+4_M_4.xyz
- Coordinates/CoP/[CoP]+5_M_1.xyz
- __MACOSX/Coordinates/CoP/._[CoP]+5_M_1.xyz
- Coordinates/CoP/[CoP]+5_M_3.xyz
- __MACOSX/Coordinates/CoP/._[CoP]+5_M_3.xyz
- Coordinates/CoP/[CoP]+5_M_5.xyz
- __MACOSX/Coordinates/CoP/._[CoP]+5_M_5.xyz
- Coordinates/CoP/[CoP]0_M_2.xyz
- __MACOSX/Coordinates/CoP/._[CoP]0_M_2.xyz
- Coordinates/CoP/[CoP]0_M_4.xyz
- __MACOSX/Coordinates/CoP/._[CoP]0_M_4.xyz
- Coordinates/CoP/[CoP]0_M_6.xyz
- __MACOSX/Coordinates/CoP/._[CoP]0_M_6.xyz
- Coordinates/CoP/[CoP]0_M_8.xyz
- __MACOSX/Coordinates/CoP/._[CoP]0_M_8.xyz
- Coordinates/CoP/[CoP]ΓÇô1_M_1.xyz
- __MACOSX/Coordinates/CoP/._[CoP]ΓÇô1_M_1.xyz
- Coordinates/CoP/[CoP]ΓÇô1_M_3.xyz
- __MACOSX/Coordinates/CoP/._[CoP]ΓÇô1_M_3.xyz
- Coordinates/CoP/[CoP]ΓÇô1_M_5.xyz
- __MACOSX/Coordinates/CoP/._[CoP]ΓÇô1_M_5.xyz
- Coordinates/CoP/[CoP]ΓÇô2_M_2.xyz
- __MACOSX/Coordinates/CoP/._[CoP]ΓÇô2_M_2.xyz
- Coordinates/CoP/[CoP]ΓÇô2_M_4.xyz
- __MACOSX/Coordinates/CoP/._[CoP]ΓÇô2_M_4.xyz
- Coordinates/CoP/[CoP]ΓÇô2_M_4_2.xyz
- __MACOSX/Coordinates/CoP/._[CoP]ΓÇô2_M_4_2.xyz
- Coordinates/CoP/[CoP]ΓÇô2_M_4_3.xyz
- __MACOSX/Coordinates/CoP/._[CoP]ΓÇô2_M_4_3.xyz
- Coordinates/CoP/[CoP]ΓÇô2_M_6_1.xyz
- __MACOSX/Coordinates/CoP/._[CoP]ΓÇô2_M_6_1.xyz
- Coordinates/CoP/[CoP]ΓÇô2_M_6_2.xyz
- __MACOSX/Coordinates/CoP/._[CoP]ΓÇô2_M_6_2.xyz
- Coordinates/CoP/[CoP]ΓÇô2_M_8.xyz
- __MACOSX/Coordinates/CoP/._[CoP]ΓÇô2_M_8.xyz
- Coordinates/CoP/[CoP]ΓÇô2_M_8_2.xyz
- __MACOSX/Coordinates/CoP/._[CoP]ΓÇô2_M_8_2.xyz
- Coordinates/CoP/Coord_CoP.docx
- __MACOSX/Coordinates/CoP/._Coord_CoP.docx
- Coordinates/CoP_CO/
- Coordinates/CoP_CO/.DS_Store
- __MACOSX/Coordinates/CoP_CO/
- __MACOSX/Coordinates/CoP_CO/._.DS_Store
- Coordinates/CoP_CO/[CoP(CO)]+1_M_1.xyz
- __MACOSX/Coordinates/CoP_CO/._[CoP(CO)]+1_M_1.xyz
- Coordinates/CoP_CO/[CoP(CO)]+1_M_3.xyz
- __MACOSX/Coordinates/CoP_CO/._[CoP(CO)]+1_M_3.xyz
- Coordinates/CoP_CO/[CoP(CO)]+1_M_5.xyz
- __MACOSX/Coordinates/CoP_CO/._[CoP(CO)]+1_M_5.xyz
- Coordinates/CoP_CO/[CoP(CO)]+2_M_2.xyz
- __MACOSX/Coordinates/CoP_CO/._[CoP(CO)]+2_M_2.xyz
- Coordinates/CoP_CO/[CoP(CO)]+2_M_4.xyz
- __MACOSX/Coordinates/CoP_CO/._[CoP(CO)]+2_M_4.xyz
- Coordinates/CoP_CO/[CoP(CO)]+4_M_2.xyz
- __MACOSX/Coordinates/CoP_CO/._[CoP(CO)]+4_M_2.xyz
- Coordinates/CoP_CO/[CoP(CO)]+4_M_4.xyz
- __MACOSX/Coordinates/CoP_CO/._[CoP(CO)]+4_M_4.xyz
- Coordinates/CoP_CO/[CoP(CO)]0_M_2.xyz
- __MACOSX/Coordinates/CoP_CO/._[CoP(CO)]0_M_2.xyz
- Coordinates/CoP_CO/[CoP(CO)]0_M_4.xyz
- __MACOSX/Coordinates/CoP_CO/._[CoP(CO)]0_M_4.xyz
- Coordinates/CoP_CO/[CoP(CO)]0_M_6.xyz
- __MACOSX/Coordinates/CoP_CO/._[CoP(CO)]0_M_6.xyz
- Coordinates/CoP_CO/[CoP(CO)]ΓÇô1_M_1.xyz
- __MACOSX/Coordinates/CoP_CO/._[CoP(CO)]ΓÇô1_M_1.xyz
- Coordinates/CoP_CO/[CoP(CO)]ΓÇô1_M_3.xyz
- __MACOSX/Coordinates/CoP_CO/._[CoP(CO)]ΓÇô1_M_3.xyz
- Coordinates/CoP_CO/Coord_CoP_CO.docx
- __MACOSX/Coordinates/CoP_CO/._Coord_CoP_CO.docx
- Coordinates/CoP_CO2/
- Coordinates/CoP_CO2/.DS_Store
- __MACOSX/Coordinates/CoP_CO2/
- __MACOSX/Coordinates/CoP_CO2/._.DS_Store
- Coordinates/CoP_CO2/[CoP(CO2)]+1_M_1.xyz
- __MACOSX/Coordinates/CoP_CO2/._[CoP(CO2)]+1_M_1.xyz
- Coordinates/CoP_CO2/[CoP(CO2)]+1_M_3.xyz
- __MACOSX/Coordinates/CoP_CO2/._[CoP(CO2)]+1_M_3.xyz
- Coordinates/CoP_CO2/[CoP(CO2)]+2_M_2.xyz
- __MACOSX/Coordinates/CoP_CO2/._[CoP(CO2)]+2_M_2.xyz
- Coordinates/CoP_CO2/[CoP(CO2)]+2_M_4.xyz
- __MACOSX/Coordinates/CoP_CO2/._[CoP(CO2)]+2_M_4.xyz
- Coordinates/CoP_CO2/[CoP(CO2)]+3_M_1.xyz
- __MACOSX/Coordinates/CoP_CO2/._[CoP(CO2)]+3_M_1.xyz
- Coordinates/CoP_CO2/[CoP(CO2)]+3_M_1_2.xyz
- __MACOSX/Coordinates/CoP_CO2/._[CoP(CO2)]+3_M_1_2.xyz
- Coordinates/CoP_CO2/[CoP(CO2)]0_M_2.xyz
- __MACOSX/Coordinates/CoP_CO2/._[CoP(CO2)]0_M_2.xyz
- Coordinates/CoP_CO2/[CoP(CO2)]0_M_4.xyz
- __MACOSX/Coordinates/CoP_CO2/._[CoP(CO2)]0_M_4.xyz
- Coordinates/CoP_CO2/[CoP(CO2)]0_M_6.xyz
- __MACOSX/Coordinates/CoP_CO2/._[CoP(CO2)]0_M_6.xyz
- Coordinates/CoP_CO2/[CoP(CO2)]ΓÇô1_M_1.xyz
- __MACOSX/Coordinates/CoP_CO2/._[CoP(CO2)]ΓÇô1_M_1.xyz
- Coordinates/CoP_CO2/[CoP(CO2)]ΓÇô1_M_3.xyz
- __MACOSX/Coordinates/CoP_CO2/._[CoP(CO2)]ΓÇô1_M_3.xyz
- Coordinates/CoP_CO2/[CoP(CO2)]ΓÇô1_M_5.xyz
- __MACOSX/Coordinates/CoP_CO2/._[CoP(CO2)]ΓÇô1_M_5.xyz
- Coordinates/CoP_CO2/[CoP(CO2)]ΓÇô2_M_2.xyz
- __MACOSX/Coordinates/CoP_CO2/._[CoP(CO2)]ΓÇô2_M_2.xyz
- Coordinates/CoP_CO2/[CoP(CO2)]ΓÇô2_M_2_2.xyz
- __MACOSX/Coordinates/CoP_CO2/._[CoP(CO2)]ΓÇô2_M_2_2.xyz
- Coordinates/CoP_CO2/[CoP(CO2)]ΓÇô2_M_4.xyz
- __MACOSX/Coordinates/CoP_CO2/._[CoP(CO2)]ΓÇô2_M_4.xyz
- Coordinates/CoP_CO2/[CoP(CO2)]ΓÇô2_M_4_2.xyz
- __MACOSX/Coordinates/CoP_CO2/._[CoP(CO2)]ΓÇô2_M_4_2.xyz
- Coordinates/CoP_CO2/[CoP(CO2)]ΓÇô2_M_6.xyz
- __MACOSX/Coordinates/CoP_CO2/._[CoP(CO2)]ΓÇô2_M_6.xyz
- Coordinates/CoP_CO2/Coord_CoP_CO2.docx
- __MACOSX/Coordinates/CoP_CO2/._Coord_CoP_CO2.docx
- Coordinates/CoP_COOH/
- Coordinates/CoP_COOH/.DS_Store
- __MACOSX/Coordinates/CoP_COOH/
- __MACOSX/Coordinates/CoP_COOH/._.DS_Store
- Coordinates/CoP_COOH/[CoP(COOH)]+1_M_2.xyz
- __MACOSX/Coordinates/CoP_COOH/._[CoP(COOH)]+1_M_2.xyz
- Coordinates/CoP_COOH/[CoP(COOH)]+1_M_4.xyz
- __MACOSX/Coordinates/CoP_COOH/._[CoP(COOH)]+1_M_4.xyz
- Coordinates/CoP_COOH/[CoP(COOH)]+1_M_6.xyz
- __MACOSX/Coordinates/CoP_COOH/._[CoP(COOH)]+1_M_6.xyz
- Coordinates/CoP_COOH/[CoP(COOH)]+2_M_1.xyz
- __MACOSX/Coordinates/CoP_COOH/._[CoP(COOH)]+2_M_1.xyz
- Coordinates/CoP_COOH/[CoP(COOH)]+2_M_3.xyz
- __MACOSX/Coordinates/CoP_COOH/._[CoP(COOH)]+2_M_3.xyz
- Coordinates/CoP_COOH/[CoP(COOH)]+2_M_5.xyz
- __MACOSX/Coordinates/CoP_COOH/._[CoP(COOH)]+2_M_5.xyz
- Coordinates/CoP_COOH/[CoP(COOH)]+3_M_2.xyz
- __MACOSX/Coordinates/CoP_COOH/._[CoP(COOH)]+3_M_2.xyz
- Coordinates/CoP_COOH/[CoP(COOH)]+3_M_4.xyz
- __MACOSX/Coordinates/CoP_COOH/._[CoP(COOH)]+3_M_4.xyz
- Coordinates/CoP_COOH/[CoP(COOH)]+4_M_1.xyz
- __MACOSX/Coordinates/CoP_COOH/._[CoP(COOH)]+4_M_1.xyz
- Coordinates/CoP_COOH/[CoP(COOH)]+4_M_3.xyz
- __MACOSX/Coordinates/CoP_COOH/._[CoP(COOH)]+4_M_3.xyz
- Coordinates/CoP_COOH/[CoP(COOH)]0_M_1.xyz
- __MACOSX/Coordinates/CoP_COOH/._[CoP(COOH)]0_M_1.xyz
- Coordinates/CoP_COOH/[CoP(COOH)]0_M_3.xyz
- __MACOSX/Coordinates/CoP_COOH/._[CoP(COOH)]0_M_3.xyz
- Coordinates/CoP_COOH/[CoP(COOH)]0_M_5.xyz
- __MACOSX/Coordinates/CoP_COOH/._[CoP(COOH)]0_M_5.xyz
- Coordinates/CoP_COOH/[CoP(COOH)]ΓÇô1_M_4.xyz
- __MACOSX/Coordinates/CoP_COOH/._[CoP(COOH)]ΓÇô1_M_4.xyz
- Coordinates/CoP_COOH/[CoP(COOH)]ΓÇô1_M_6.xyz
- __MACOSX/Coordinates/CoP_COOH/._[CoP(COOH)]ΓÇô1_M_6.xyz
- Coordinates/CoP_COOH/Coord_CoP_COOH.docx
- __MACOSX/Coordinates/CoP_COOH/._Coord_CoP_COOH.docx
- Coordinates/CoP_H/
- Coordinates/CoP_H/.DS_Store
- __MACOSX/Coordinates/CoP_H/
- __MACOSX/Coordinates/CoP_H/._.DS_Store
- Coordinates/CoP_H/[CoP(H)]+1_M_2.xyz
- Coordinates/CoP_H/[CoP(H)]+1_M_4.xyz
- Coordinates/CoP_H/[CoP(H)]+2_M_1.xyz
- Coordinates/CoP_H/[CoP(H)]+2_M_3.xyz
- Coordinates/CoP_H/[CoP(H)]+2_M_5.xyz
- Coordinates/CoP_H/[CoP(H)]+3_M_2.xyz
- Coordinates/CoP_H/[CoP(H)]+3_M_4.xyz
- Coordinates/CoP_H/[CoP(H)]+3_M_6.xyz
- Coordinates/CoP_H/[CoP(H)]+4_M_1.xyz
- Coordinates/CoP_H/[CoP(H)]+4_M_3.xyz
- Coordinates/CoP_H/[CoP(H)]+4_M_5.xyz
- __MACOSX/Coordinates/CoP_H/._[CoP(H)]+4_M_5.xyz
- Coordinates/CoP_H/[CoP(H)]0_M_1.xyz
- Coordinates/CoP_H/[CoP(H)]0_M_3.xyz
- Coordinates/CoP_H/[CoP(H)]0_M_5.xyz
- Coordinates/CoP_H/[CoP(H)]ΓÇô1_M_2.xyz
- Coordinates/CoP_H/[CoP(H)]ΓÇô1_M_4.xyz
- Coordinates/CoP_H/[CoP(H)]ΓÇô1_M_6.xyz
- Coordinates/CoP_H/Coord_CoP_H.docx
- __MACOSX/Coordinates/CoP_H/._Coord_CoP_H.docx
- Coordinates/CoP_H2O/
- Coordinates/CoP_H2O/.DS_Store
- __MACOSX/Coordinates/CoP_H2O/
- __MACOSX/Coordinates/CoP_H2O/._.DS_Store
- Coordinates/CoP_H2O/[CoP(H2O)]+1_M_1.xyz
- __MACOSX/Coordinates/CoP_H2O/._[CoP(H2O)]+1_M_1.xyz
- Coordinates/CoP_H2O/[CoP(H2O)]+1_M_3.xyz
- __MACOSX/Coordinates/CoP_H2O/._[CoP(H2O)]+1_M_3.xyz
- Coordinates/CoP_H2O/[CoP(H2O)]+1_M_5.xyz
- __MACOSX/Coordinates/CoP_H2O/._[CoP(H2O)]+1_M_5.xyz
- Coordinates/CoP_H2O/[CoP(H2O)]+2_M_2.xyz
- __MACOSX/Coordinates/CoP_H2O/._[CoP(H2O)]+2_M_2.xyz
- Coordinates/CoP_H2O/[CoP(H2O)]+2_M_4.xyz
- __MACOSX/Coordinates/CoP_H2O/._[CoP(H2O)]+2_M_4.xyz
- Coordinates/CoP_H2O/[CoP(H2O)]+2_M_6.xyz
- __MACOSX/Coordinates/CoP_H2O/._[CoP(H2O)]+2_M_6.xyz
- Coordinates/CoP_H2O/[CoP(H2O)]+3_M_1.xyz
- __MACOSX/Coordinates/CoP_H2O/._[CoP(H2O)]+3_M_1.xyz
- Coordinates/CoP_H2O/[CoP(H2O)]+3_M_3.xyz
- __MACOSX/Coordinates/CoP_H2O/._[CoP(H2O)]+3_M_3.xyz
- Coordinates/CoP_H2O/[CoP(H2O)]+3_M_5.xyz
- __MACOSX/Coordinates/CoP_H2O/._[CoP(H2O)]+3_M_5.xyz
- Coordinates/CoP_H2O/[CoP(H2O)]+4_M_2.xyz
- __MACOSX/Coordinates/CoP_H2O/._[CoP(H2O)]+4_M_2.xyz
- Coordinates/CoP_H2O/[CoP(H2O)]+4_M_4.xyz
- __MACOSX/Coordinates/CoP_H2O/._[CoP(H2O)]+4_M_4.xyz
- Coordinates/CoP_H2O/[CoP(H2O)]+5_M_1.xyz
- __MACOSX/Coordinates/CoP_H2O/._[CoP(H2O)]+5_M_1.xyz
- Coordinates/CoP_H2O/[CoP(H2O)]+5_M_3.xyz
- __MACOSX/Coordinates/CoP_H2O/._[CoP(H2O)]+5_M_3.xyz
- Coordinates/CoP_H2O/[CoP(H2O)]0_M_2.xyz
- __MACOSX/Coordinates/CoP_H2O/._[CoP(H2O)]0_M_2.xyz
- Coordinates/CoP_H2O/[CoP(H2O)]0_M_4.xyz
- __MACOSX/Coordinates/CoP_H2O/._[CoP(H2O)]0_M_4.xyz
- Coordinates/CoP_H2O/[CoP(H2O)]0_M_4_2.xyz
- __MACOSX/Coordinates/CoP_H2O/._[CoP(H2O)]0_M_4_2.xyz
- Coordinates/CoP_H2O/[CoP(H2O)]0_M_8.xyz
- __MACOSX/Coordinates/CoP_H2O/._[CoP(H2O)]0_M_8.xyz
- Coordinates/CoP_H2O/[CoP(H2O)]ΓÇô1_M_1.xyz
- __MACOSX/Coordinates/CoP_H2O/._[CoP(H2O)]ΓÇô1_M_1.xyz
- Coordinates/CoP_H2O/[CoP(H2O)]ΓÇô1_M_3.xyz
- __MACOSX/Coordinates/CoP_H2O/._[CoP(H2O)]ΓÇô1_M_3.xyz
- Coordinates/CoP_H2O/Coord_CoP_H2O.docx
- __MACOSX/Coordinates/CoP_H2O/._Coord_CoP_H2O.docx
- Coordinates/Others/
- Coordinates/Others/[Ru(bpy)3]1+.xyz
- __MACOSX/Coordinates/Others/
- __MACOSX/Coordinates/Others/._[Ru(bpy)3]1+.xyz
- Coordinates/Others/[Ru(bpy)3]2+.xyz
- __MACOSX/Coordinates/Others/._[Ru(bpy)3]2+.xyz
- Coordinates/Others/CO.xyz
- __MACOSX/Coordinates/Others/._CO.xyz
- Coordinates/Others/CO2.xyz
- __MACOSX/Coordinates/Others/._CO2.xyz
- Coordinates/Others/Coord_Others.docx
- __MACOSX/Coordinates/Others/._Coord_Others.docx
- Coordinates/Others/H2O.xyz
- __MACOSX/Coordinates/Others/._H2O.xyz
