# Supplementary material for: Self-Assembled Liposomes Enhance Electron Transfer for Efficient Photocatalytic CO2 Reduction
Source: J Am Chem Soc. 2022 May 20;144(21):9399–412. doi: 10.1021/jacs.2c01725 (PMC9164230; doi:10.1021/jacs.2c01725)
Supplement: Supplementary file 2 — ja2c01725_si_002.zip [file ja2c01725_si_002.zip › Coordinates/CoP/[CoP]+1_M_1.xyz]

89

C        1.1912184       -2.7120369        0.2318098
C        2.3844544       -3.4410139        0.0126558
C        3.3012884       -2.5671249       -0.5584362
C        2.6656464       -1.3064609       -0.6844692
N        1.3645454       -1.4173159       -0.1993682
C       -0.0865756       -3.2192469        0.7155018
C        3.2866274       -0.0767339       -1.0702842
C        2.7015954        1.1864341       -0.7548132
C        3.2397694        2.4835341       -0.9763582
C        2.3744474        3.3945051       -0.3866702
C        1.2902944        2.6535501        0.1435958
N        1.4718254        1.3216971       -0.1045202
C        0.0704604        3.2037691        0.7355338
C       -1.1633036        2.6944741        0.1839938
C       -2.3506646        3.4281841       -0.1286592
C       -3.2068706        2.5636761       -0.7755032
C       -2.5595416        1.2921421       -0.8301152
N       -1.2969096        1.4047581       -0.2528352
C       -3.1513206        0.0694341       -1.2027202
C       -2.6004036       -1.1894769       -0.9029202
C       -3.1985926       -2.4757299       -1.0867032
C       -2.3819156       -3.3902009       -0.4583162
C       -1.2604136       -2.6685169        0.0610908
N       -1.3828356       -1.3486469       -0.2404352
Co       0.0411284       -0.0101869       -0.1231612
H        2.5297444       -4.4940579        0.2100328
H        4.3233884       -2.7930979       -0.8285742
H        4.1433014        2.7208311       -1.5179512
H        2.4655344        4.4726411       -0.3758302
H       -2.5064226        4.4823071        0.0515768
H       -4.1945726        2.7908501       -1.1524712
H       -4.1141066       -2.6854069       -1.6217862
H       -2.5135866       -4.4624519       -0.4107942
H       -7.7080476       -0.9472449       -1.6395112
H       -5.5360316       -1.1257929       -0.4464662
C       -6.8157126       -0.4543709       -2.0038792
C       -5.6011086       -0.5447249       -1.3573802
H       -8.7645526       -0.5910219       -3.7570722
H       -8.8839516        1.1157911       -3.2356662
C       -8.2806806        0.3855621       -3.7792092
N       -6.9528526        0.2809691       -3.1354842
C       -4.4725246        0.1322791       -1.8605232
H       -8.1510406        0.7053121       -4.8121112
C       -5.8905636        0.9532691       -3.6431272
C       -4.6568756        0.8976941       -3.0282672
H       -6.0644976        1.5197921       -4.5486512
H       -3.8275226        1.4390911       -3.4661512
H       -2.4777186       -6.0872879        3.4922888
H       -2.3915556       -4.3175019        1.8280368
C       -1.5294126       -5.6933119        3.1451948
C       -1.4575256       -4.7177459        2.1986688
H       -1.4492526       -7.3051369        5.2062248
H       -0.4752966       -8.3106129        4.1027048
C       -0.5096966       -7.3636199        4.6526188
N       -0.4100946       -6.2253799        3.7389368
C       -0.1934556       -4.2003619        1.7137508
H        0.3188034       -7.3327419        5.3631848
C        0.8098824       -5.6988159        3.3902108
C        0.9407734       -4.7289219        2.4441498
H        1.6635134       -6.0934339        3.9291928
H        1.9318974       -4.3328579        2.2711268
H       -1.8682216        6.1361031        3.7901378
H       -2.0427296        4.3330281        2.1685938
C       -0.9863266        5.7360651        3.3032288
C       -1.0634236        4.7430141        2.3746358
H        0.2159144        8.3686671        4.0290138
H       -0.5919296        7.3946061        5.2841448
C        0.2562994        7.4332361        4.5976768
N        0.2114014        6.2769451        3.7015388
C        0.1099304        4.2100891        1.7144488
H        1.1801384        7.4069841        5.1791098
C        1.3623984        5.7439971        3.1743248
C        1.3442044        4.7507611        2.2432918
H        2.2892264        6.1565541        3.5557408
H        2.2956594        4.3583641        1.9100988
H        7.7308014        1.2186331       -1.8065742
H        5.6016524        1.4247831       -0.6071612
C        6.8777744        0.6030751       -2.0640352
C        5.6782164        0.7091151       -1.4150912
H        8.9420834        0.4816931       -3.6048232
H        8.9449704       -1.2723839       -3.2851712
C        8.3792464       -0.4446769       -3.7252672
N        7.0755344       -0.3096109       -3.0692672
C        4.5753214       -0.1466449       -1.7273592
H        8.2327474       -0.6337589       -4.7910452
C        6.0488144       -1.1673029       -3.3912832
C        4.8439534       -1.1131059       -2.7479682
H        6.2500004       -1.8655789       -4.1945272
H        4.0642124       -1.7966099       -3.0613012
