# Supplementary material for: Self-Assembled Liposomes Enhance Electron Transfer for Efficient Photocatalytic CO2 Reduction
Source: J Am Chem Soc. 2022 May 20;144(21):9399–412. doi: 10.1021/jacs.2c01725 (PMC9164230; doi:10.1021/jacs.2c01725)
Supplement: Supplementary file 2 — ja2c01725_si_002.zip [file ja2c01725_si_002.zip › Coordinates/CoP/[CoP]+1_M_3.xyz]

89

C        1.1824425       -2.7144011        0.2360114
C        2.3773625       -3.4448131        0.0309444
C        3.2966975       -2.5752381       -0.5423946
C        2.6617695       -1.3152341       -0.6828246
N        1.3591665       -1.4220991       -0.2052926
C       -0.0985775       -3.2173641        0.7135564
C        3.2875775       -0.0887681       -1.0731526
C        2.7048335        1.1770789       -0.7621696
C        3.2424885        2.4724179       -0.9922626
C        2.3794045        3.3870959       -0.4037606
C        1.2985345        2.6494479        0.1361104
N        1.4778655        1.3163819       -0.1063766
C        0.0823735        3.2028239        0.7347744
C       -1.1537665        2.6988529        0.1841524
C       -2.3401875        3.4364949       -0.1245916
C       -3.1986935        2.5759869       -0.7732146
C       -2.5540735        1.3028499       -0.8323806
N       -1.2910125        1.4109709       -0.2562946
C       -3.1489955        0.0827989       -1.2072056
C       -2.6017905       -1.1783071       -0.9102396
C       -3.2026135       -2.4624901       -1.0990336
C       -2.3894295       -3.3807391       -0.4714426
C       -1.2682085       -2.6629221        0.0538384
N       -1.3864895       -1.3422941       -0.2445346
Co       0.0420885       -0.0099001       -0.1240606
H        2.5211035       -4.4967131        0.2350144
H        4.3199245       -2.8035521       -0.8062546
H        4.1441465        2.7064539       -1.5383696
H        2.4715395        4.4652299       -0.3970886
H       -2.4931915        4.4903379        0.0595184
H       -4.1860865        2.8064629       -1.1490436
H       -4.1176815       -2.6682151       -1.6364286
H       -2.5237605       -4.4527951       -0.4270726
H       -7.7096085       -0.9178591       -1.6400236
H       -5.5365035       -1.1047581       -0.4493856
C       -6.8159345       -0.4278491       -2.0049646
C       -5.6008775       -0.5227281       -1.3597476
H       -8.7647475       -0.5587751       -3.7599006
H       -8.8816165        1.1459729       -3.2309986
C       -8.2798485        0.4173779       -3.7783256
N       -6.9515065        0.3084739       -3.1360006
C       -4.4708805        0.1505239       -1.8640816
H       -8.1506835        0.7414319       -4.8099186
C       -5.8876815        0.9770749       -3.6446816
C       -4.6532895        0.9167649       -3.0312776
H       -6.0606525        1.5447639       -4.5496486
H       -3.8224335        1.4552749       -3.4698686
H       -2.5140035       -6.0749001        3.4799844
H       -2.4127795       -4.3089821        1.8125444
C       -1.5625045       -5.6836071        3.1386394
C       -1.4821035       -4.7101491        2.1905084
H       -1.4992735       -7.2898551        5.2047814
H       -0.5218405       -8.3008691        4.1093694
C       -0.5566985       -7.3525221        4.6568514
N       -0.4484305       -6.2168361        3.7408284
C       -0.2137915       -4.1966971        1.7130114
H        0.2677745       -7.3222051        5.3720774
C        0.7748705       -5.6937391        3.3992864
C        0.9142485       -4.7261321        2.4519914
H        1.6240275       -6.0889091        3.9448584
H        1.9073235       -4.3323501        2.2854104
H       -1.8356865        6.1345609        3.8025784
H       -2.0225355        4.3356709        2.1777194
C       -0.9570635        5.7328239        3.3111564
C       -1.0410985        4.7421759        2.3808194
H        0.2595505        8.3601929        4.0379134
H       -0.5507435        7.3874379        5.2923844
C        0.2963875        7.4232259        4.6043794
N        0.2441335        6.2689819        3.7062344
C        0.1282115        4.2065439        1.7150384
H        1.2211225        7.3913509        5.1842004
C        1.3915005        5.7340589        3.1724094
C        1.3665135        4.7433099        2.2391374
H        2.3210825        6.1434579        3.5505684
H        2.3152495        4.3497599        1.8993434
H        7.7322915        1.1990969       -1.8190706
H        5.6026325        1.4176779       -0.6237946
C        6.8792935        0.5812149       -2.0710916
C        5.6795055        0.6938229       -1.4243826
H        8.9427875        0.4463799       -3.6136126
H        8.9502785       -1.3028441       -3.2687026
C        8.3822285       -0.4830711       -3.7207346
N        7.0780575       -0.3415641       -3.0677146
C        4.5761685       -0.1653691       -1.7280286
H        8.2370215       -0.6878761       -4.7838106
C        6.0514125       -1.2032021       -3.3807426
C        4.8463945       -1.1426451       -2.7388236
H        6.2529805       -1.9097951       -4.1766336
H        4.0670055       -1.8291521       -3.0464946
