# Supplementary material for: Self-Assembled Liposomes Enhance Electron Transfer for Efficient Photocatalytic CO2 Reduction
Source: J Am Chem Soc. 2022 May 20;144(21):9399–412. doi: 10.1021/jacs.2c01725 (PMC9164230; doi:10.1021/jacs.2c01725)
Supplement: Supplementary file 2 — ja2c01725_si_002.zip [file ja2c01725_si_002.zip › Coordinates/CoP/[CoP]+1_M_5.xyz]

89

C        1.2122184       -2.6631954        0.3435529
C        2.4397984       -3.3597654        0.1658539
C        3.3113584       -2.4952724       -0.4719121
C        2.6247984       -1.2629734       -0.6647961
N        1.3397414       -1.3901674       -0.1728991
C       -0.0453996       -3.1934924        0.8080279
C        3.2116724       -0.0359494       -1.1265531
C        2.6172004        1.2231546       -0.8028881
C        3.1370424        2.5327826       -1.0378771
C        2.3010664        3.4264336       -0.3949571
C        1.2362844        2.6694756        0.1679829
N        1.4148584        1.3411836       -0.1157421
C        0.0454094        3.1933966        0.8081449
C       -1.2122046        2.6631266        0.3435849
C       -2.4397026        3.3597716        0.1656699
C       -3.3112256        2.4952996       -0.4721841
C       -2.6247466        1.2629186       -0.6648421
N       -1.3397506        1.3900616       -0.1727311
C       -3.2116236        0.0359116       -1.1266121
C       -2.6171706       -1.2232124       -0.8030011
C       -3.1370166       -2.5328274       -1.0380351
C       -2.3010246       -3.4265134       -0.3951821
C       -1.2362616       -2.6695734        0.1678269
N       -1.4148316       -1.3412824       -0.1158541
Co      -0.0000026       -0.0000474       -0.0686341
H        2.6274954       -4.3942924        0.4151309
H        4.3360004       -2.7009384       -0.7472931
H        4.0069234        2.7843016       -1.6249341
H        2.3821034        4.5048816       -0.3860741
H       -2.6273676        4.3943236        0.4148639
H       -4.3358136        2.7010436       -0.7477081
H       -4.0068986       -2.7843164       -1.6251061
H       -2.3820526       -4.5049614       -0.3863711
H       -7.5790956       -1.3082034       -2.1725131
H       -5.5206256       -1.5389484       -0.8686891
C       -6.7292316       -0.6597384       -2.3462581
C       -5.5640556       -0.7811244       -1.6392301
H       -8.7503586       -0.4567754       -3.9101621
H       -8.7203676        1.3081366       -3.6636161
C       -8.1562696        0.4482406       -4.0377921
N       -6.8958566        0.3083296       -3.3008811
C       -4.4655406        0.1142466       -1.8380381
H       -7.9447706        0.5881056       -5.1005971
C       -5.8758506        1.2046866       -3.5139221
C       -4.7058126        1.1371886       -2.8112241
H       -6.0512436        1.9470636       -4.2829981
H       -3.9289536        1.8557086       -3.0430441
H       -2.3674386       -6.2358334        3.4674079
H       -2.3160266       -4.4379024        1.8235479
C       -1.4310516       -5.7871154        3.1582599
C       -1.3771726       -4.7936834        2.2239809
H       -1.3298926       -7.3758384        5.2335439
H       -0.3083656       -8.3477804        4.1409599
C       -0.3810766       -7.4064034        4.6947779
N       -0.3052256       -6.2659494        3.7763549
C       -0.1304256       -4.2138044        1.7950409
H        0.4373104       -7.3464244        5.4140149
C        0.8955154       -5.6778914        3.4779969
C        1.0039824       -4.6862264        2.5462419
H        1.7505114       -6.0355004        4.0389919
H        1.9763544       -4.2326394        2.4183979
H       -1.7506776        6.0356726        4.0387649
H       -1.9764696        4.2327606        2.4182129
C       -0.8956416        5.6779666        3.4778949
C       -1.0040756        4.6862706        2.5461699
H        0.3091344        8.3477956        4.1408469
H       -0.4378686        7.3469176        5.4134919
C        0.3809994        7.4064156        4.6947689
N        0.3051114        6.2659446        3.7763689
C        0.1303874        4.2137336        1.7951219
H        1.3294644        7.3753816        5.2341359
C        1.4309734        5.7870116        3.1584139
C        1.3771304        4.7935496        2.2241679
H        2.3673554        6.2356786        3.4676539
H        2.3159994        4.4376896        1.8238359
H        7.5790204        1.3083576       -2.1727441
H        5.5206694        1.5389536       -0.8687021
C        6.7291604        0.6598666       -2.3464291
C        5.5640654        0.7811496       -1.6392651
H        8.7484874        0.4587146       -3.9136021
H        8.7223884       -1.3053674       -3.6603851
C        8.1563644       -0.4480914       -4.0376791
N        6.8957094       -0.3080984       -3.3011891
C        4.4655734       -0.1142724       -1.8379851
H        7.9449854       -0.5923784       -5.0998951
C        5.8758214       -1.2046414       -3.5139831
C        4.7058634       -1.1372514       -2.8111341
H        6.0511724       -1.9470754       -4.2830141
H        3.9290554       -1.8558614       -3.0428431
