# Supplementary material for: Self-Assembled Liposomes Enhance Electron Transfer for Efficient Photocatalytic CO2 Reduction
Source: J Am Chem Soc. 2022 May 20;144(21):9399–412. doi: 10.1021/jacs.2c01725 (PMC9164230; doi:10.1021/jacs.2c01725)
Supplement: Supplementary file 2 — ja2c01725_si_002.zip [file ja2c01725_si_002.zip › Coordinates/CoP/[CoP]+2_M_2.xyz]

89

C        2.6359250       -1.2160684       -0.8096988
C        3.2284150       -2.5071364       -0.9548338
C        2.3711780       -3.4113264       -0.3667878
C        1.2360310       -2.6769274        0.0986722
N        1.3881160       -1.3574134       -0.1987528
C        3.2058220        0.0303266       -1.1142418
C        0.0269390       -3.2232174        0.6917782
C       -1.2076710       -2.6900264        0.1506392
C       -2.3865940       -3.4244584       -0.2006418
C       -3.2560690       -2.5389704       -0.7948498
C       -2.6181220       -1.2597844       -0.7906278
N       -1.3516630       -1.3878544       -0.2222588
C       -3.2080010       -0.0275494       -1.1109948
C       -2.6377330        1.2192036       -0.8083478
C       -3.2298060        2.5103756       -0.9546888
C       -2.3720890        3.4149026       -0.3678778
C       -1.2368740        2.6806736        0.0976352
N       -1.3895270        1.3608966       -0.1982698
C       -0.0270730        3.2273536        0.6889122
C        1.2067990        2.6938646        0.1464342
C        2.3852790        3.4280666       -0.2069318
C        3.2540680        2.5420956       -0.8014138
C        2.6161420        1.2629026       -0.7952448
N        1.3502790        1.3914366       -0.2256468
C       -0.0578520        4.2463986        1.6591222
C       -4.5509700       -0.0587544       -1.7375528
C        0.0589880       -4.2418414        1.6623982
C        4.5496190        0.0603276       -1.7392228
C       -4.7556640       -0.7369454       -2.9529558
C       -6.0062530       -0.7592044       -3.5351088
N       -7.0575270       -0.1354654       -2.9492628
C       -6.8975680        0.5158546       -1.7741098
C       -5.6638270        0.5676276       -1.1531498
C        1.1257010        4.7817206        2.2924272
C        1.0651770        5.7855896        3.2121692
N       -0.1240270        6.3307936        3.6226672
C       -1.2828610        5.7936206        3.1243692
C       -1.2814120        4.7888536        2.2036552
C        5.6617670       -0.5620874       -1.1494108
C        6.8976660       -0.5083084       -1.7659128
N        7.0601840        0.1418396       -2.9412248
C        6.0088340        0.7587636       -3.5342048
C        4.7562140        0.7346386       -2.9564948
C        1.2832600       -4.7840234        2.2056362
C        1.2859520       -5.7888454        3.1262752
N        0.1277890       -6.3262794        3.6258522
C       -1.0619590       -5.7810594        3.2169472
C       -1.1237100       -4.7771244        2.2973542
C       -0.1523230        7.4921806        4.5155752
C       -8.3871650       -0.2043834       -3.5981198
C        0.1573640       -7.4879244        4.5183742
C        8.3812410        0.1733096       -3.6100388
Co      -0.0006300        0.0017696       -0.1430118
H        4.1685060       -2.7270594       -1.4408208
H        2.4891390       -4.4844344       -0.3122188
H       -2.5280060       -4.4875154       -0.0679298
H       -4.2446910       -2.7546594       -1.1760058
H       -4.1698560        2.7302986       -1.4407198
H       -2.4897290        4.4881006       -0.3142708
H        2.5267770        4.4912436       -0.0752458
H        4.2422200        2.7574006       -1.1840238
H       -3.9339250       -1.2378264       -3.4495088
H       -6.2060000       -1.2607424       -4.4734688
H       -7.7792580        0.9793216       -1.3512288
H       -5.5755320        1.0856026       -0.2066478
H        2.1015210        4.3721186        2.0703302
H        1.9558710        6.1918176        3.6769872
H       -2.2030490        6.2080816        3.5189812
H       -2.2406880        4.3885806        1.9052002
H        5.5717900       -1.0757244       -0.2007068
H        7.7791620       -0.9686334       -1.3394788
H        6.2107760        1.2554776       -4.4747308
H        3.9351570        1.2335266       -3.4561938
H        2.2421280       -4.3835284        1.9061842
H        2.2066750       -6.2031624        3.5197932
H       -1.9520390       -6.1873524        3.6828832
H       -2.0998340       -4.3675244        2.0765912
H       -0.1067910        8.4223756        3.9397692
H       -1.0729140        7.4763866        5.1017772
H        0.6999540        7.4479496        5.1962472
H       -8.7749440       -1.2201444       -3.5030808
H       -9.0591660        0.4979156       -3.1082458
H       -8.2809090        0.0610026       -4.6503848
H        1.0783380       -7.4717814        5.1039792
H       -0.6944940       -7.4444164        5.1996102
H        0.1120040       -8.4179654        3.9423032
H        8.6242990        1.2053096       -3.8650328
H        9.1338410       -0.2254254       -2.9321588
H        8.3338870       -0.4370234       -4.5135378
