# Supplementary material for: Self-Assembled Liposomes Enhance Electron Transfer for Efficient Photocatalytic CO2 Reduction
Source: J Am Chem Soc. 2022 May 20;144(21):9399–412. doi: 10.1021/jacs.2c01725 (PMC9164230; doi:10.1021/jacs.2c01725)
Supplement: Supplementary file 2 — ja2c01725_si_002.zip [file ja2c01725_si_002.zip › Coordinates/CoP/[CoP]+2_M_4.xyz]

89

C        2.6851049       -1.2476903       -0.6985634
C        3.2185569       -2.5605423       -0.8826734
C        2.3424329       -3.4463293       -0.2882174
C        1.2402879       -2.6837073        0.1938096
N        1.4412509       -1.3568563       -0.0897784
C        3.2968099        0.0028847       -1.0222184
C        0.0042649       -3.2159433        0.7294936
C       -1.2143711       -2.6627423        0.2052636
C       -2.4183381       -3.3791823       -0.1289574
C       -3.2449461       -2.4986983       -0.7770534
C       -2.5685911       -1.2325093       -0.8066594
N       -1.3192251       -1.3728563       -0.2230504
C       -3.1324401        0.0006837       -1.1814364
C       -2.5523961        1.2481897       -0.8873234
C       -3.1343141        2.5464427       -1.0651164
C       -2.3052911        3.4440377       -0.4380284
C       -1.1850231        2.7019807        0.0701926
N       -1.3293001        1.3855077       -0.2453114
C       -0.0025041        3.2323377        0.7060896
C        1.2616069        2.6779767        0.2898126
C        2.4939629        3.3754237        0.1105366
C        3.3803379        2.4903287       -0.4663284
C        2.6963379        1.2460277       -0.6260884
N        1.4034519        1.3880367       -0.1707424
C       -0.0931591        4.2716847        1.6858226
C       -4.4625181       -0.0302143       -1.8318734
C        0.0038079       -4.2814393        1.6817306
C        4.5829069        0.0551957       -1.6800914
C       -4.6605431       -0.7549313       -3.0224734
C       -5.9012631       -0.7815053       -3.6240324
N       -6.9525451       -0.1185583       -3.0814994
C       -6.7996671        0.5795647       -1.9321854
C       -5.5754311        0.6387797       -1.2944774
C        1.0395389        4.7337117        2.4368746
C        0.9361409        5.7309977        3.3670656
N       -0.2578721        6.3258147        3.6573496
C       -1.3826631        5.8582417        3.0389466
C       -1.3335301        4.8589557        2.1066216
C        5.6733149       -0.8217443       -1.3856844
C        6.8722859       -0.7222053       -2.0382104
N        7.0842159        0.2120657       -3.0164884
C        6.0677009        1.0798477       -3.3306504
C        4.8627949        1.0333437       -2.6858864
C        1.2085119       -4.8660633        2.1984276
C        1.1852809       -5.8922433        3.1019846
N        0.0149429       -6.3954703        3.5935726
C       -1.1569851       -5.8084043        3.2083976
C       -1.1883461       -4.7805613        2.3071016
C       -0.3318921        7.4608847        4.5873066
C       -8.2725511       -0.1963633       -3.7477044
C        0.0104239       -7.5616313        4.4872286
C        8.3431199        0.2497597       -3.7692944
Co       0.0497429        0.0098717       -0.1200534
H        4.1231279       -2.8192443       -1.4109474
H        2.4203109       -4.5246293       -0.2721034
H       -2.5917531       -4.4338943        0.0267716
H       -4.2284771       -2.7041183       -1.1754434
H       -4.0474691        2.7711067       -1.5973554
H       -2.4176541        4.5183097       -0.4064164
H        2.6692429        4.4220047        0.3143646
H        4.4109709        2.6864517       -0.7246384
H       -3.8398231       -1.2883863       -3.4858774
H       -6.0940141       -1.3172033       -4.5449054
H       -7.6806031        1.0723137       -1.5421484
H       -5.4959441        1.1922347       -0.3674564
H        2.0092859        4.2748137        2.3124896
H        1.7933399        6.0849037        3.9264786
H       -2.3167241        6.3153437        3.3417496
H       -2.2772711        4.5083117        1.7157786
H        5.5958049       -1.5423763       -0.5826084
H        7.7156819       -1.3568823       -1.7956274
H        6.2754029        1.7855297       -4.1254414
H        4.0945679        1.7352577       -2.9867894
H        2.1768209       -4.4914973        1.8995166
H        2.0938419       -6.3460463        3.4783006
H       -2.0570611       -6.1941353        3.6714516
H       -2.1503541       -4.3301703        2.1099236
H       -0.2714961        8.4027097        4.0343306
H       -1.2748241        7.4186387        5.1346426
H        0.4954169        7.4006767        5.2953676
H       -8.6668581       -1.2077823       -3.6346574
H       -8.9484641        0.5201367       -3.2843564
H       -8.1498941        0.0434337       -4.8043534
H        0.9537919       -7.6005593        5.0330216
H       -0.8107761       -7.4684883        5.1994946
H       -0.1128831       -8.4793283        3.9048666
H        8.6289789        1.2881907       -3.9478224
H        9.1252299       -0.2393993       -3.1876814
H        8.2270959       -0.2664153       -4.7273974
