# Supplementary material for: Self-Assembled Liposomes Enhance Electron Transfer for Efficient Photocatalytic CO2 Reduction
Source: J Am Chem Soc. 2022 May 20;144(21):9399–412. doi: 10.1021/jacs.2c01725 (PMC9164230; doi:10.1021/jacs.2c01725)
Supplement: Supplementary file 2 — ja2c01725_si_002.zip [file ja2c01725_si_002.zip › Coordinates/CoP/[CoP]+2_M_6.xyz]

89

C        2.6520314       -1.0719427       -0.8483195
C        3.1367764       -2.3610567       -1.2378415
C        2.3272154       -3.3059507       -0.6306775
C        1.3337434       -2.5949947        0.0889595
N        1.5001284       -1.2526527       -0.0746955
C        3.1912904        0.2079073       -1.1179955
C        0.2048874       -3.1600437        0.8460825
C       -1.0830106       -2.7052717        0.4498115
C       -2.3261036       -3.4141947        0.4332865
C       -3.2439656       -2.6009927       -0.1959675
C       -2.5642676       -1.3923487       -0.5469495
N       -1.2620806       -1.4699077       -0.1607925
C       -3.1866216       -0.2057457       -1.1229885
C       -2.6470186        1.0740893       -0.8534785
C       -3.1299056        2.3632653       -1.2452495
C       -2.3215656        3.3081273       -0.6364885
C       -1.3303566        2.5970993        0.0861665
N       -1.4969286        1.2547533       -0.0771295
C       -0.2031186        3.1622513        0.8456285
C        1.0854794        2.7074013        0.4518655
C        2.3286394        3.4161923        0.4374425
C        3.2474254        2.6029983       -0.1905015
C        2.5681394        1.3944903       -0.5427565
N        1.2654334        1.4720273       -0.1585855
C       -0.4205526        4.1385153        1.8617285
C       -4.3955066       -0.3876967       -1.8898905
C        0.4202284       -4.1359237        1.8630625
C        4.4014724        0.3900643       -1.8829155
C       -4.5602456       -1.5151307       -2.7510705
C       -5.6902066       -1.6798127       -3.5054615
N       -6.7266526       -0.7869537       -3.4449885
C       -6.6317826        0.2805643       -2.6004235
C       -5.5102366        0.5014973       -1.8439415
C        0.6138974        4.5767603        2.7525995
C        0.3826074        5.5262323        3.7097005
N       -0.8507006        6.0875693        3.8824315
C       -1.8870076        5.6484653        3.1065315
C       -1.7098406        4.7014253        2.1356595
C        5.5177614       -0.4968587       -1.8330995
C        6.6423054       -0.2726327       -2.5845805
N        6.7416214        0.7999263       -3.4216075
C        5.6993894        1.6854333       -3.4930455
C        4.5663564        1.5172253       -2.7442675
C        1.7089304       -4.6986017        2.1400895
C        1.8840634       -5.6451657        3.1118245
N        0.8461534       -6.0839317        3.8857045
C       -0.3868136       -5.5226957        3.7100775
C       -0.6160726       -4.5737017        2.7520235
C       -1.0585256        7.1720513        4.8530895
C       -7.9491146       -1.0330267       -4.2246215
C        1.0514874       -7.1682397        4.8570855
C        7.9287614        1.0049703       -4.2650365
Co       0.0016594        0.0010323       -0.1130905
H        3.9654754       -2.5630977       -1.8990595
H        2.4034544       -4.3818607       -0.7098505
H       -2.4822546       -4.4291927        0.7689535
H       -4.2845656       -2.8187787       -0.3903245
H       -3.9564696        2.5654653       -1.9090635
H       -2.3970616        4.3840313       -0.7164755
H        2.4843534        4.4311413        0.7734585
H        4.2883594        2.8206953       -0.3831675
H       -3.7656846       -2.2439147       -2.8537485
H       -5.8154706       -2.5069157       -4.1930695
H       -7.4971866        0.9292903       -2.5496495
H       -5.5208136        1.3381563       -1.1587555
H        1.5980744        4.1311033        2.7195375
H        1.1588244        5.8632913        4.3851715
H       -2.8537596        6.0927063        3.3086325
H       -2.5821836        4.3858173        1.5801195
H        5.5285494       -1.3320847       -1.1461375
H        7.5075374       -0.9214387       -2.5331315
H        5.8239874        2.5109163       -4.1826025
H        3.7711944        2.2451063       -2.8486715
H        2.5825044       -4.3831437        1.5864215
H        2.8504334       -6.0891837        3.3162075
H       -1.1644276       -5.8593787        4.3841345
H       -1.6001496       -4.1280037        2.7167265
H       -1.0032736        8.1400243        4.3470345
H       -2.0386686        7.0576343        5.3187995
H       -0.2876866        7.1182823        5.6222585
H       -8.5575806       -1.7964587       -3.7317735
H       -8.5184366       -0.1070707       -4.3040435
H       -7.6758116       -1.3724087       -5.2253685
H        2.0328314       -7.0570657        5.3209955
H        0.2821774       -7.1107897        5.6275415
H        0.9917434       -8.1365017        4.3520875
H        8.2687664        2.0382113       -4.1692125
H        8.7222284        0.3338603       -3.9372865
H        7.6813034        0.7946963       -5.3090845
