# Supplementary material for: Self-Assembled Liposomes Enhance Electron Transfer for Efficient Photocatalytic CO2 Reduction
Source: J Am Chem Soc. 2022 May 20;144(21):9399–412. doi: 10.1021/jacs.2c01725 (PMC9164230; doi:10.1021/jacs.2c01725)
Supplement: Supplementary file 2 — ja2c01725_si_002.zip [file ja2c01725_si_002.zip › Coordinates/CoP/[CoP]+2_M_8.xyz]

89

C        2.9086752       -0.6978302       -0.4808338
C        3.7380572       -1.8694372       -0.4828798
C        2.9500972       -2.9290952       -0.0913238
C        1.6511902       -2.4065022        0.1817232
N        1.6328042       -1.0613992       -0.0699478
C        3.3416742        0.6313518       -0.7412568
C        0.5110262       -3.1903352        0.6401442
C       -0.8295988       -2.7530262        0.4890552
C       -2.0149348       -3.3945672        0.9826592
C       -3.0887798       -2.6332152        0.5723012
C       -2.5580748       -1.5189062       -0.1398818
N       -1.1962328       -1.5768392       -0.1631028
C       -3.3521088       -0.4457892       -0.7379228
C       -2.8708338        0.8855048       -0.7648158
C       -3.4333318        2.0191018       -1.4352928
C       -2.6623088        3.1166068       -1.0979748
C       -1.6301198        2.6398818       -0.2436788
N       -1.7225178        1.2951718       -0.0779678
C       -0.5523578        3.4562088        0.3488412
C        0.7959942        3.0908398        0.0430492
C        1.8727672        3.9675478       -0.2733878
C        2.9360262        3.1743408       -0.6579928
C        2.5235722        1.8131348       -0.5066948
N        1.2061042        1.7771388       -0.1273758
C       -0.8708178        4.6097648        1.1240392
C       -4.6567458       -0.7894752       -1.2409328
C        0.7872242       -4.4792132        1.2409932
C        4.6981162        0.8125788       -1.2359928
C       -4.9242008       -2.0671892       -1.8261788
C       -6.1586498       -2.3835402       -2.3227588
N       -7.2064158       -1.5019102       -2.2560168
C       -7.0085698       -0.2850372       -1.6643518
C       -5.7849078        0.0869058       -1.1764558
C        0.1186112        5.3546888        1.8481512
C       -0.2103448        6.4628208        2.5794772
N       -1.5006338        6.9017558        2.6785422
C       -2.4887628        6.1854518        2.0631542
C       -2.2143198        5.0714118        1.3183572
C        5.6120912        1.7517198       -0.6781288
C        6.8890292        1.8762548       -1.1606348
N        7.3303012        1.1268798       -2.2155448
C        6.4873812        0.2107368       -2.7794148
C        5.2098502        0.0343858       -2.3130108
C        0.0156332       -5.6482552        0.9669792
C        0.3067622       -6.8513292        1.5546042
N        1.3406282       -6.9838742        2.4392162
C        2.1109562       -5.8877422        2.7294472
C        1.8736602       -4.6724122        2.1461752
C       -1.8181478        8.1466948        3.3931612
C       -8.5421218       -1.9021112       -2.7188878
C        1.5933002       -8.2603332        3.1217672
C        8.7184252        1.2620058       -2.6827238
Co      -0.0172238        0.1140918       -0.0545518
H        4.7914502       -1.9070182       -0.7176698
H        3.2513342       -3.9631352       -0.0038798
H       -2.0538478       -4.2857252        1.5913752
H       -4.1367548       -2.8151702        0.7676452
H       -4.2813888        2.0103118       -2.1043858
H       -2.7868878        4.1378908       -1.4323608
H        1.8222242        5.0470358       -0.3060798
H        3.8821462        3.5245238       -1.0408938
H       -4.1323418       -2.7997112       -1.9224568
H       -6.3658578       -3.3319902       -2.8024138
H       -7.8784568        0.3556148       -1.5907618
H       -5.7063778        1.0468208       -0.6833678
H        1.1504012        5.0318418        1.8637432
H        0.5303242        7.0319708        3.1272872
H       -3.4984828        6.5511558        2.2022902
H       -3.0497568        4.5437948        0.8788112
H        5.3310702        2.3503618        0.1788212
H        7.6101342        2.5561398       -0.7243788
H        6.8796282       -0.3465072       -3.6206228
H        4.5744252       -0.6844792       -2.8152948
H       -0.7860598       -5.6170832        0.2402862
H       -0.2507678       -7.7528152        1.3330472
H        2.9030702       -6.0408562        3.4515662
H        2.5110122       -3.8403462        2.4193062
H       -1.8102458        8.9885768        2.6950082
H       -2.8049678        8.0583338        3.8494282
H       -1.0755198        8.3129618        4.1741412
H       -9.0746468       -2.4277422       -1.9206208
H       -9.1042548       -1.0138212       -3.0092888
H       -8.4415458       -2.5595802       -3.5837548
H        1.1506722       -9.0712592        2.5429782
H        2.6696412       -8.4232492        3.2000912
H        1.1514922       -8.2427442        4.1223812
H        8.7944172        0.8726518       -3.6980418
H        8.9995592        2.3162408       -2.6812408
H        9.3882662        0.7013958       -2.0246178
