# Supplementary material for: Self-Assembled Liposomes Enhance Electron Transfer for Efficient Photocatalytic CO2 Reduction
Source: J Am Chem Soc. 2022 May 20;144(21):9399–412. doi: 10.1021/jacs.2c01725 (PMC9164230; doi:10.1021/jacs.2c01725)
Supplement: Supplementary file 2 — ja2c01725_si_002.zip [file ja2c01725_si_002.zip › Coordinates/CoP/[CoP]+3_M_1.xyz]

89

C       -2.6366355        1.1885996       -0.8649728
C       -3.2495415        2.4708406       -1.0731598
C       -2.4112975        3.4026196       -0.5263708
C       -1.2571555        2.6929146       -0.0358718
N       -1.3828055        1.3569616       -0.2997538
C       -3.2309005       -0.0662794       -1.0729618
C       -0.0680385        3.2696766        0.5203822
C        1.1726125        2.6952496        0.1506612
C        2.4149885        3.4161686       -0.0368538
C        3.2978035        2.5476676       -0.5992518
C        2.6294445        1.2724976       -0.7079918
N        1.3220975        1.3891966       -0.2710848
C        3.2387335        0.0635336       -1.0617088
C        2.6446535       -1.1916964       -0.8558898
C        3.2587575       -2.4735804       -1.0624168
C        2.4186755       -3.4059334       -0.5194008
C        1.2622535       -2.6969294       -0.0331948
N        1.3887525       -1.3607354       -0.2953988
C        0.0705265       -3.2740274        0.5172382
C       -1.1684565       -2.6992314        0.1427402
C       -2.4102795       -3.4200204       -0.0491898
C       -3.2914665       -2.5510724       -0.6133338
C       -2.6227155       -1.2757904       -0.7192408
N       -1.3165335       -1.3929504       -0.2788198
C        0.1238125       -4.4000174        1.4442002
C        4.6218485        0.1180946       -1.5958988
C       -0.1262255        4.3950046        1.4477472
C       -4.6152475       -0.1184394       -1.6041788
C        4.9100795        0.8509006       -2.7613628
C        6.1979835        0.8930466       -3.2549768
N        7.2045085        0.2362256       -2.6287288
C        6.9629775       -0.4698094       -1.5003948
C        5.6891665       -0.5434134       -0.9683578
C       -1.0074295       -4.7936814        2.2137862
C       -0.9502875       -5.8380724        3.1053582
N        0.2011595       -6.5216944        3.3239192
C        1.3293015       -6.1265584        2.6821932
C        1.3218755       -5.0880854        1.7822272
C       -5.6785355        0.5448066       -0.9716888
C       -6.9550285        0.4727486       -1.4971728
N       -7.2033315       -0.2343914       -2.6232348
C       -6.2005755       -0.8916394       -3.2554478
C       -4.9099845       -0.8505534       -2.7685698
C       -1.3273185        5.0789216        1.7836992
C       -1.3400515        6.1171806        2.6838262
N       -0.2144765        6.5160006        3.3278152
C        0.9396325        5.8361576        3.1114932
C        1.0020795        4.7921406        2.2198482
C        0.2279285       -7.6851054        4.2310402
C        8.5736255        0.3211626       -3.1884728
C       -0.2469315        7.6792126        4.2349782
C       -8.5700455       -0.2945674       -3.1918078
Co       0.0026435       -0.0019194       -0.2174838
H       -4.1849035        2.6571326       -1.5808598
H       -2.5309095        4.4748456       -0.5665368
H        2.5636875        4.4730476        0.1270452
H        4.3118855        2.7602146       -0.9065008
H        4.1961865       -2.6593094       -1.5664888
H        2.5389635       -4.4780474       -0.5599888
H       -2.5593805       -4.4770184        0.1136542
H       -4.3046525       -2.7634434       -0.9236308
H        4.1262945        1.3783986       -3.2910708
H        6.4629445        1.4361976       -4.1533728
H        7.8120085       -0.9589414       -1.0412318
H        5.5351365       -1.1068724       -0.0567198
H       -1.9425075       -4.2574354        2.1520132
H       -1.8130655       -6.1488764        3.6806892
H        2.2350915       -6.6681454        2.9235032
H        2.2747515       -4.8041244        1.3663462
H       -5.5194705        1.1069166       -0.0600998
H       -7.8007915        0.9636736       -1.0338698
H       -6.4714175       -1.4335874       -4.1528888
H       -4.1296885       -1.3800744       -3.3014318
H       -2.2784325        4.7915656        1.3660312
H       -2.2481745        6.6555576        2.9235712
H        1.8002195        6.1497556        3.6885742
H        1.9390595        4.2590486        2.1599902
H        0.0736985       -8.5983024        3.6513802
H        1.1940125       -7.7233354        4.7345492
H       -0.5638785       -7.5783554        4.9719962
H        8.9333675        1.3464546       -3.0879768
H        9.2252005       -0.3574204       -2.6411508
H        8.5429685        0.0340056       -4.2401778
H       -1.2137765        7.7136006        4.7373042
H        0.5443975        7.5755466        4.9768832
H       -0.0956125        8.5930596        3.6555702
H       -9.2591635        0.2117096       -2.5186118
H       -8.5694135        0.2009806       -4.1639108
H       -8.8612625       -1.3397604       -3.3010888
