# Supplementary material for: Self-Assembled Liposomes Enhance Electron Transfer for Efficient Photocatalytic CO2 Reduction
Source: J Am Chem Soc. 2022 May 20;144(21):9399–412. doi: 10.1021/jacs.2c01725 (PMC9164230; doi:10.1021/jacs.2c01725)
Supplement: Supplementary file 2 — ja2c01725_si_002.zip [file ja2c01725_si_002.zip › Coordinates/CoP/[CoP]+3_M_3.xyz]

89

C        2.6363429       -1.2144174       -0.7637068
C        3.2496809       -2.5042734       -0.9029398
C        2.4035679       -3.4125904       -0.3229728
C        1.2427259       -2.6863144        0.1219522
N        1.3841529       -1.3672754       -0.1821578
C        3.2075669        0.0328366       -1.0598708
C        0.0320979       -3.2537624        0.6598732
C       -1.2047981       -2.7014494        0.1748572
C       -2.3983181       -3.4332494       -0.1658568
C       -3.2637521       -2.5451124       -0.7474738
C       -2.6183181       -1.2631354       -0.7349878
N       -1.3502661       -1.3970894       -0.1910038
C       -3.2128771       -0.0306664       -1.0527968
C       -2.6409251        1.2169216       -0.7589408
C       -3.2536361        2.5070926       -0.8987398
C       -2.4065291        3.4154596       -0.3203118
C       -1.2452871        2.6890886        0.1232712
N       -1.3877971        1.3698316       -0.1793208
C       -0.0331951        3.2568316        0.6575422
C        1.2022479        2.7044706        0.1689292
C        2.3946399        3.4362376       -0.1759868
C        3.2586379        2.5476586       -0.7590698
C        2.6134659        1.2655966       -0.7432858
N        1.3467319        1.3998946       -0.1962088
C       -0.0619241        4.3441126        1.5953772
C       -4.5631851       -0.0636704       -1.6685158
C        0.0636239       -4.3409894        1.5977672
C        4.5592519        0.0645046       -1.6729158
C       -4.7702851       -0.7214294       -2.8937768
C       -6.0255191       -0.7422514       -3.4669528
N       -7.0759111       -0.1361074       -2.8623248
C       -6.9127441        0.4942936       -1.6767248
C       -5.6746721        0.5430756       -1.0631898
C        1.1178999        4.8796436        2.2036682
C        1.0641239        5.9208246        3.0920562
N       -0.1187331        6.4793316        3.4729982
C       -1.2763891        5.9410096        2.9980492
C       -1.2769361        4.8988406        2.1091512
C        5.6694689       -0.5345604       -1.0583688
C        6.9108459       -0.4838424       -1.6653818
N        7.0774129        0.1405086       -2.8533148
C        6.0270909        0.7357596       -3.4693288
C        4.7691549        0.7138786       -2.9023688
C        1.2801799       -4.8955104        2.1081532
C        1.2823939       -5.9383554        2.9962322
N        0.1262009       -6.4775014        3.4738072
C       -1.0578071       -5.9188264        3.0967662
C       -1.1143091       -4.8769634        2.2093162
C       -0.1431861        7.6556486        4.3572812
C       -8.4102481       -0.2007044       -3.5032988
C        0.1536419       -7.6549034        4.3565562
C        8.4071669        0.1825756       -3.5053368
Co      -0.0016461        0.0013466       -0.1090358
H        4.1941949       -2.7134294       -1.3838838
H        2.5288139       -4.4849944       -0.2872458
H       -2.5399781       -4.4985154       -0.0583368
H       -4.2523391       -2.7560544       -1.1297988
H       -4.1983311        2.7166746       -1.3790708
H       -2.5313221        4.4879446       -0.2850568
H        2.5362909        4.5016486       -0.0697988
H        4.2460819        2.7582276       -1.1445878
H       -3.9490311       -1.2066954       -3.4065868
H       -6.2282541       -1.2284584       -4.4126528
H       -7.7941811        0.9445476       -1.2394068
H       -5.5837471        1.0449346       -0.1081388
H        2.0910049        4.4549316        2.0060812
H        1.9567509        6.3379436        3.5414782
H       -2.1949951        6.3752236        3.3724302
H       -2.2384051        4.4922756        1.8326592
H        5.5755919       -1.0296154       -0.1000508
H        7.7918619       -0.9273594       -1.2207308
H        6.2332269        1.2126866       -4.4191668
H        3.9484919        1.1931336       -3.4217678
H        2.2407759       -4.4883584        1.8295482
H        2.2021609       -6.3725504        3.3677722
H       -1.9490751       -6.3364294        3.5484172
H       -2.0880501       -4.4522404        2.0149462
H       -0.0882861        8.5684316        3.7580962
H       -1.0674421        7.6511396        4.9356602
H        0.7073499        7.6115936        5.0382112
H       -8.7970621       -1.2171044       -3.4116958
H       -9.0784901        0.4990056       -3.0047798
H       -8.3101181        0.0712856       -4.5543838
H        1.0779519       -7.6489024        4.9348702
H       -0.6969481       -7.6138344        5.0375812
H        0.1009239       -8.5670194        3.7561602
H        8.6887719        1.2240746       -3.6656458
H        9.1363709       -0.3024874       -2.8592658
H        8.3483239       -0.3439764       -4.4590018
