# Supplementary material for: Self-Assembled Liposomes Enhance Electron Transfer for Efficient Photocatalytic CO2 Reduction
Source: J Am Chem Soc. 2022 May 20;144(21):9399–412. doi: 10.1021/jacs.2c01725 (PMC9164230; doi:10.1021/jacs.2c01725)
Supplement: Supplementary file 2 — ja2c01725_si_002.zip [file ja2c01725_si_002.zip › Coordinates/CoP/[CoP]+3_M_5.xyz]

89

C        2.5699832       -1.0534502       -0.9604641
C        3.1732512       -2.3344802       -1.2413031
C        2.4102212       -3.2776172       -0.6125771
C        1.3137492       -2.5797212        0.0230369
N        1.3893232       -1.2647552       -0.2411711
C        3.0872112        0.2140968       -1.2019751
C        0.2062942       -3.1722542        0.7720099
C       -1.0981778       -2.7159842        0.4258119
C       -2.3258058       -3.4566362        0.4031769
C       -3.2784698       -2.6393242       -0.1610491
C       -2.6374928       -1.3972502       -0.4731841
N       -1.3253468       -1.4602282       -0.1193201
C       -3.2996958       -0.2062482       -0.9946351
C       -2.7653148        1.0788548       -0.7403861
C       -3.3047368        2.3633248       -1.0802321
C       -2.4696498        3.3162918       -0.5314531
C       -1.4097028        2.6140538        0.1067269
N       -1.5629918        1.2744668       -0.0559341
C       -0.2213468        3.2144718        0.7368699
C        1.0342172        2.7522038        0.2669829
C        2.2429332        3.5117348        0.0573869
C        3.1198432        2.6898238       -0.5991861
C        2.4697882        1.4146318       -0.7428281
N        1.2020862        1.4821848       -0.2322181
C       -0.3448278        4.2551808        1.7191809
C       -4.5424508       -0.3932692       -1.7083981
C        0.4424092       -4.1707772        1.7745499
C        4.3928872        0.3423488       -1.8934541
C       -4.7163698       -1.4856232       -2.6099011
C       -5.8767708       -1.6496572       -3.3176261
N       -6.9316948       -0.7908652       -3.1680471
C       -6.8259908        0.2406768       -2.2826341
C       -5.6752578        0.4604858       -1.5693091
C        0.7660012        4.7200728        2.4853289
C        0.6250822        5.7175728        3.4160649
N       -0.5851268        6.2848708        3.6742089
C       -1.6866158        5.8226978        3.0214679
C       -1.5997808        4.8314618        2.0770889
C        5.5437372       -0.3201822       -1.4399971
C        6.7388152       -0.1796752       -2.1216761
N        6.8204982        0.5964948       -3.2257701
C        5.7302312        1.2610998       -3.6807681
C        4.5155852        1.1550198       -3.0344661
C        1.7339372       -4.7167412        2.0551249
C        1.9153732       -5.6728312        3.0194529
N        0.8817662       -6.1286102        3.7823679
C       -0.3520958       -5.5777992        3.6111339
C       -0.5871828       -4.6203962        2.6597569
C       -0.7000768        7.4068248        4.6232889
C       -8.1798798       -1.0343702       -3.9082581
C        1.0999522       -7.2132342        4.7539919
C        8.0956862        0.7154968       -3.9712171
Co      -0.0733148        0.0123338       -0.1017781
H        4.0590952       -2.5045862       -1.8358371
H        2.5496782       -4.3488252       -0.6291771
H       -2.4484428       -4.4903252        0.6916879
H       -4.3173988       -2.8761122       -0.3393071
H       -4.1868308        2.5548738       -1.6713231
H       -2.5639068        4.3904998       -0.6086711
H        2.3805132        4.5581808        0.2876009
H        4.1166042        2.9358808       -0.9363401
H       -3.9081778       -2.1854372       -2.7837021
H       -6.0118048       -2.4489712       -4.0354751
H       -7.7044568        0.8623228       -2.1634941
H       -5.6741908        1.2665468       -0.8481291
H        1.7428682        4.2689178        2.3844139
H        1.4613142        6.0844418        3.9972889
H       -2.6301418        6.2806048        3.2905029
H       -2.5189478        4.4962728        1.6181939
H        5.5204062       -0.9314382       -0.5467381
H        7.6482992       -0.6719362       -1.8034041
H        5.8686172        1.8634988       -4.5694551
H        3.6627132        1.6951598       -3.4266741
H        2.6148022       -4.3812802        1.5275779
H        2.8868152       -6.1053192        3.2236769
H       -1.1298708       -5.9267622        4.2783889
H       -1.5748528       -4.1835352        2.6306809
H       -0.6384198        8.3519968        4.0779749
H       -1.6564658        7.3411508        5.1425129
H        0.1109082        7.3463328        5.3488259
H       -8.7288338       -1.8601272       -3.4476601
H       -8.7910138       -0.1325162       -3.8893871
H       -7.9414928       -1.2843902       -4.9437061
H        2.0625682       -7.0679112        5.2463319
H        0.3060602       -7.1902992        5.5003469
H        1.0908312       -8.1764042        4.2371329
H        8.3071582        1.7712768       -4.1420071
H        8.8956642        0.2699218       -3.3830331
H        7.9956322        0.1915018       -4.9234061
