# Supplementary material for: Self-Assembled Liposomes Enhance Electron Transfer for Efficient Photocatalytic CO2 Reduction
Source: J Am Chem Soc. 2022 May 20;144(21):9399–412. doi: 10.1021/jacs.2c01725 (PMC9164230; doi:10.1021/jacs.2c01725)
Supplement: Supplementary file 2 — ja2c01725_si_002.zip [file ja2c01725_si_002.zip › Coordinates/CoP/[CoP]+4_M_2.xyz]

89

C       -1.0982092       -2.8449596        0.0041476
C       -0.6815342       -4.2233306       -0.0045414
C        0.6776848       -4.2248406        0.0032176
C        1.0974308       -2.8473776       -0.0066644
N        0.0005638       -2.0084606       -0.0016394
C       -2.4331392       -2.4309556       -0.0117514
C        2.4333508       -2.4363346        0.0089876
C        2.8433118       -1.1014866        0.0147286
C        4.2273268       -0.6852776        0.0006886
C        4.2289168        0.6700714       -0.0100664
C        2.8458788        1.0894184       -0.0223444
N        2.0068498       -0.0050676       -0.0032504
C        2.4388558        2.4250834       -0.0163054
C        1.1037728        2.8389774        0.0003726
C        0.6871198        4.2173484       -0.0098634
C       -0.6720962        4.2189514       -0.0006814
C       -1.0918582        2.8415584       -0.0083194
N        0.0049978        2.0025744       -0.0032064
C       -2.4277422        2.4306064        0.0090936
C       -2.8376262        1.0957724        0.0165186
C       -4.2215752        0.6795494        0.0044516
C       -4.2230952       -0.6758166       -0.0050234
C       -2.8400602       -1.0951446       -0.0185624
N       -2.0011112       -0.0006336       -0.0014294
Co       0.0028308       -0.0029036       -0.0023564
H       -1.3354992       -5.0823426       -0.0185994
H        1.3297018       -5.0853116        0.0180396
H        5.0848438       -1.3412706       -0.0059884
H        5.0877778        1.3242884       -0.0048784
H        1.3408088        5.0765404       -0.0261334
H       -1.3240402        5.0794824        0.0135846
H       -5.0791392        1.3354784       -0.0017714
H       -5.0821472       -1.3297766        0.0021236
H       -5.9672962        4.8088044        1.9449846
H       -4.2236042        3.0291684        2.0062086
C       -5.2970702        4.6358694        1.1125086
C       -4.3253352        3.6550774        1.1280756
H       -7.4746452        5.9926694        0.2203186
H       -6.3027892        7.1700224        0.8871356
C       -6.5109702        6.4803014        0.0679756
N       -5.4518772        5.4435414        0.0359316
C       -3.4813832        3.4840704        0.0184666
H       -6.5137082        7.0176214       -0.8783964
C       -4.6536752        5.3049824       -1.0463154
C       -3.6656942        4.3369794       -1.0788094
H       -4.8329592        5.9781894       -1.8740924
H       -3.0486882        4.2471674       -1.9645004
H       -5.9822952       -4.7983786       -1.9432134
H       -4.2331052       -3.0242456       -2.0066904
C       -5.3102492       -4.6277716       -1.1117244
C       -4.3354152       -3.6500746       -1.1285654
H       -7.4905702       -5.9783986       -0.2170434
H       -6.3229592       -7.1591856       -0.8852464
C       -6.5281362       -6.4688356       -0.0658504
N       -5.4659842       -5.4351636       -0.0350904
C       -3.4894042       -3.4817946       -0.0201304
H       -6.5312962       -7.0061176        0.8805356
C       -4.6657972       -5.2992356        1.0460476
C       -3.6747232       -4.3343646        1.0772566
H       -4.8460102       -5.9719966        1.8739846
H       -3.0562502       -4.2465306        1.9621206
H        4.8392338        5.9813474        1.8616826
H        3.0583628        4.2409844        1.9579286
C        4.6577368        5.3028864        1.0377586
C        3.6758298        4.3327484        1.0727456
H        6.0140788        7.4666414        0.1263556
H        7.2008948        6.2913154        0.7700446
C        6.4958088        6.5015664       -0.0355014
N        5.4557078        5.4453434       -0.0477014
C        3.4935048        3.4775144       -0.0263644
H        7.0144258        6.5029304       -0.9922334
C        5.3062328        4.6359374       -1.1201964
C        4.3367018        3.6490474       -1.1331804
H        5.9721098        4.8053784       -1.9559644
H        4.2381648        3.0223924       -2.0111334
H        5.9745268       -4.8128846        1.9439226
H        4.2309288       -3.0331536        2.0050616
C        5.3036178       -4.6406496        1.1118486
C        4.3319118       -3.6598316        1.1273916
H        7.4808178       -5.9975826        0.2170206
H        6.3105858       -7.1737806        0.8887076
C        6.5169028       -6.4856976        0.0677106
N        5.4575548       -5.4491956        0.0358036
C        3.4869998       -3.4897866        0.0183706
H        6.5177298       -7.0249696       -0.8775514
C        4.6584318       -5.3115596       -1.0458814
C        3.6703628       -4.3436436       -1.0783254
H        4.8370398       -5.9854466       -1.8732504
H        3.0525398       -4.2546346       -1.9635274
