# Supplementary material for: Self-Assembled Liposomes Enhance Electron Transfer for Efficient Photocatalytic CO2 Reduction
Source: J Am Chem Soc. 2022 May 20;144(21):9399–412. doi: 10.1021/jacs.2c01725 (PMC9164230; doi:10.1021/jacs.2c01725)
Supplement: Supplementary file 2 — ja2c01725_si_002.zip [file ja2c01725_si_002.zip › Coordinates/CoP/[CoP]+4_M_4.xyz]

89

C          1.56001       -2.57936        0.02788
C          1.45150       -3.94605       -0.38690
C          0.13138       -4.17532       -0.64712
C         -0.57761       -2.95635       -0.33466
N          0.32948       -1.96575        0.01680
C          2.78371       -1.94663        0.37947
C         -1.96589       -2.79812       -0.32311
C         -2.57967       -1.54713        0.04880
C         -3.95462       -1.43153        0.49413
C         -4.17819       -0.11583        0.74574
C         -2.95248        0.58044        0.43545
N         -1.96135       -0.35012        0.06760
C         -2.78604        1.94806        0.37095
C         -1.56158        2.57973        0.01942
C         -1.45233        3.94534       -0.39878
C         -0.13175        4.17391       -0.65728
C          0.57667        2.95593       -0.33984
N         -0.33119        1.96609        0.01209
C          1.96488        2.79799       -0.32340
C          2.57740        1.54800        0.05388
C          3.95117        1.43317        0.50302
C          4.17446        0.11769        0.75610
C          2.94939       -0.57893        0.44392
N          1.95897        0.35102        0.07321
Co        -0.00097        0.00018        0.01218
H          2.27209       -4.63890       -0.50347
H         -0.30670       -5.08513       -1.02800
H         -4.64360       -2.25329        0.62089
H         -5.08768        0.33847        1.11020
H         -2.27288        4.63767       -0.51843
H          0.30712        5.08264       -1.03985
H          4.63959        2.25524        0.63079
H          5.08308       -0.33654        1.12283
H          5.61410        4.73747       -2.48413
H          4.14470        2.80652       -1.98266
C          4.77892        4.82041       -1.80024
C          3.95196        3.76082       -1.50748
H          6.49595        6.90492       -1.17727
H          5.55187        7.26406       -2.65375
C          5.50629        7.14595       -1.56999
N          4.57570        6.04441       -1.24391
C          2.85408        3.92326       -0.63006
H          5.14277        8.06626       -1.11603
C          3.54682        6.23357       -0.38236
C          2.68517        5.20502       -0.06401
H          3.45154        7.22101        0.04972
H          1.90205        5.39456        0.65874
H          4.97356       -5.42199        2.61046
H          2.99202       -3.95966        2.22866
C          4.97149       -4.64741        1.85417
C          3.88420       -3.82649        1.62920
H          7.67444       -5.13956        2.37914
H          6.89419       -6.44035        1.42869
C          7.25077       -5.41032        1.41065
N          6.10517       -4.51386        1.12442
C          3.95015       -2.83071        0.64030
H          7.99946       -5.29246        0.62962
C          6.19600       -3.56977        0.16184
C          5.13600       -2.71913       -0.09876
H          7.12564       -3.52265       -0.38947
H          5.23483       -1.98665       -0.88998
H         -7.13666        3.53202       -0.35904
H         -5.24959        1.99283       -0.88324
C         -6.19947        3.57270        0.18134
C         -5.14368        2.72468       -0.09235
H         -7.40320        6.04311        0.51897
H         -8.14143        4.80198        1.57776
C         -7.25559        5.41130        1.39630
N         -6.10087        4.51472        1.14892
C         -3.94952        2.83419        0.63799
H         -7.04611        6.02822        2.26788
C         -4.96136        4.64875        1.86464
C         -3.87452        3.82739        1.62565
H         -4.94962        5.41965        2.62369
H         -2.97779        3.95923        2.21854
H         -5.60630       -4.74551       -2.49162
H         -4.14002       -2.81223       -1.98998
C         -4.77376       -4.82601       -1.80423
C         -3.94863       -3.76504       -1.51125
H         -6.49126       -6.91123       -1.18107
H         -5.54268       -7.27126       -2.65444
C         -5.50022       -7.15154       -1.57073
N         -4.57189       -6.04835       -1.24376
C         -2.85394       -3.92441       -0.62931
H         -5.13675       -8.07076       -1.11450
C         -3.54650       -6.23431       -0.37735
C         -2.68673       -5.20432       -0.05861
H         -3.45243       -7.22037        0.05815
H         -1.90639       -5.39120        0.66782
