# Supplementary material for: Self-Assembled Liposomes Enhance Electron Transfer for Efficient Photocatalytic CO2 Reduction
Source: J Am Chem Soc. 2022 May 20;144(21):9399–412. doi: 10.1021/jacs.2c01725 (PMC9164230; doi:10.1021/jacs.2c01725)
Supplement: Supplementary file 2 — ja2c01725_si_002.zip [file ja2c01725_si_002.zip › Coordinates/CoP/[CoP]+5_M_1.xyz]

89

C       -1.1995909       -2.7896813       -0.0680157
C       -0.8526939       -4.1962353       -0.0361197
C        0.4951951       -4.2612273        0.0770323
C        0.9809791       -2.8949343        0.0773573
N       -0.0899529       -2.0077133       -0.0049727
C       -2.5356619       -2.3133403       -0.1466937
C        2.3121001       -2.5389643        0.1373363
C        2.7799321       -1.2006263        0.0663053
C        4.1915301       -0.8573213        0.0168783
C        4.2578601        0.4869717       -0.0968497
C        2.8864241        0.9731127       -0.1106897
N        1.9978331       -0.0942153       -0.0117597
C        2.5396931        2.3063017       -0.1554537
C        1.2035911        2.7826257       -0.0748567
C        0.8567251        4.1892707       -0.0451517
C       -0.4909079        4.2545257        0.0706633
C       -0.9766379        2.8882747        0.0748283
N        0.0941221        2.0008537       -0.0079867
C       -2.3075939        2.5324647        0.1385673
C       -2.7754679        1.1940207        0.0713603
C       -4.1871129        0.8506197        0.0261313
C       -4.2536499       -0.4938043       -0.0857037
C       -2.8821849       -0.9799563       -0.1023687
N       -1.9934849        0.0874927       -0.0069727
Co       0.0021381       -0.0034093       -0.0070647
H       -1.5489539       -5.0195393       -0.0885317
H        1.1097471       -5.1463323        0.1464383
H        5.0107211       -1.5593783        0.0562533
H        5.1415471        1.1049217       -0.1524707
H        1.5526191        5.0126537       -0.1009557
H       -1.1052499        5.1398277        0.1394023
H       -5.0062499        1.5526727        0.0668203
H       -5.1376459       -1.1115933       -0.1380307
H       -5.5067419        5.0431647        2.4534543
H       -3.8274269        3.2045187        2.3281743
C       -4.9520939        4.8363007        1.5470943
C       -4.0191679        3.8207917        1.4580723
H       -7.2051379        6.2396227        0.7865873
H       -5.9636079        7.3294487        1.4783663
C       -6.2307619        6.7034257        0.6264793
N       -5.2125679        5.6337287        0.4838363
C       -3.3287949        3.6159987        0.2544953
H       -6.2473019        7.3020657       -0.2819177
C       -4.5671169        5.4531477       -0.6889537
C       -3.6209629        4.4513377       -0.8296487
H       -4.8283939        6.1212327       -1.4988867
H       -3.1232799        4.3283307       -1.7837227
H       -5.9246119       -4.5733143       -2.4469677
H       -4.0937789       -2.8826413       -2.3326957
C       -5.3505029       -4.4122673       -1.5435307
C       -4.3348809       -3.4781063       -1.4607087
H       -7.7248269       -5.6028343       -0.6873917
H       -6.6225059       -6.7548353       -1.5029047
C       -6.7861679       -6.1537973       -0.6082457
N       -5.6738859       -5.1805793       -0.4772787
C       -3.6303939       -3.3228303       -0.2587917
H       -6.8012789       -6.7960093        0.2700663
C       -5.0114869       -5.0503923        0.6937663
C       -3.9854919       -4.1305853        0.8283593
H       -5.3274539       -5.6897893        1.5073963
H       -3.4780119       -4.0467483        1.7816993
H        5.3138951        5.6967347        1.5009053
H        3.4759211        4.0367517        1.7763383
C        4.9999021        5.0530367        0.6892103
C        3.9833791        4.1263247        0.8234863
H        6.4158761        7.1277697       -0.1475267
H        7.6196101        5.8078317       -0.0226417
C        6.7585711        6.1859937       -0.5761967
N        5.6609921        5.1921527       -0.4842837
C        3.6326731        3.3176437       -0.2671047
H        7.0197831        6.3298557       -1.6226837
C        5.3459041        4.4225987       -1.5494177
C        4.3360191        3.4786657       -1.4664637
H        5.9153201        4.5852017       -2.4550367
H        4.0996571        2.8833357       -2.3398427
H        5.5180801       -5.0422243        2.4506503
H        3.8368591       -3.2053283        2.3249873
C        4.9610521       -4.8380413        1.5451353
C        4.0270341       -3.8235593        1.4559303
H        7.2146961       -6.2396423        0.7774523
H        5.9785411       -7.3274173        1.4819563
C        6.2399781       -6.7054483        0.6253673
N        5.2197101       -5.6376983        0.4830993
C        3.3337341       -3.6220673        0.2534753
H        6.2519581       -7.3087793       -0.2799947
C        4.5711571       -5.4605673       -0.6885077
C        3.6237781       -4.4599213       -0.8292897
H        4.8311471       -6.1303053       -1.4974907
H        3.1236841       -4.3396173       -1.7824397
