# Supplementary material for: Self-Assembled Liposomes Enhance Electron Transfer for Efficient Photocatalytic CO2 Reduction
Source: J Am Chem Soc. 2022 May 20;144(21):9399–412. doi: 10.1021/jacs.2c01725 (PMC9164230; doi:10.1021/jacs.2c01725)
Supplement: Supplementary file 2 — ja2c01725_si_002.zip [file ja2c01725_si_002.zip › Coordinates/CoP/[CoP]+5_M_3.xyz]

89

C        1.1880833        2.7923235       -0.0691717
C        0.8321693        4.1991055       -0.0402587
C       -0.5139557        4.2567875        0.0739923
C       -0.9936967        2.8850545        0.0774573
N        0.0792803        2.0038915       -0.0034867
C        2.5238493        2.3262075       -0.1468137
C       -2.3253707        2.5262155        0.1397413
C       -2.7841127        1.1883355        0.0705303
C       -4.1963127        0.8356835        0.0240273
C       -4.2550607       -0.5070575       -0.0909707
C       -2.8786557       -0.9861525       -0.1080377
N       -1.9962867        0.0837695       -0.0100787
C       -2.5272627       -2.3196615       -0.1557447
C       -1.1914887       -2.7857665       -0.0761117
C       -0.8356217       -4.1926385       -0.0492457
C        0.5102473       -4.2505915        0.0676413
C        0.9899363       -2.8788975        0.0749263
N       -0.0828577       -1.9975365       -0.0065957
C        2.3214413       -2.5202205        0.1410183
C        2.7802333       -1.1822335        0.0756733
C        4.1924793       -0.8294935        0.0334873
C        4.2514493        0.5133875       -0.0795937
C        2.8750253        0.9924985       -0.0996047
N        1.9925373       -0.0775395       -0.0052317
Co      -0.0018427        0.0031595       -0.0062667
H        1.5245303        5.0255655       -0.0948307
H       -1.1339417        5.1381635        0.1423443
H       -5.0188707        1.5336215        0.0659883
H       -5.1347597       -1.1306465       -0.1460427
H       -1.5276527       -5.0191465       -0.1071367
H        1.1300343       -5.1321555        0.1353573
H        5.0149783       -1.5274225        0.0768223
H        5.1314603        1.1368175       -0.1312887
H        5.5341283       -5.0181385        2.4521313
H        3.8467153       -3.1867495        2.3285833
C        4.9769583       -4.8141815        1.5466483
C        4.0396763       -3.8026095        1.4584433
H        7.2348433       -6.2087815        0.7784853
H        6.0010213       -7.3007895        1.4805203
C        6.2613963       -6.6768355        0.6250373
N        5.2384303       -5.6116335        0.4836783
C        3.3463873       -3.6005465        0.2560123
H        6.2755523       -7.2787945       -0.2812137
C        4.5899533       -5.4344375       -0.6880637
C        3.6402153       -4.4359655       -0.8278247
H        4.8525613       -6.1020325       -1.4979877
H        3.1409463       -4.3152885       -1.7814117
H        5.9078033        4.5952775       -2.4466837
H        4.0841123        2.8970545       -2.3312487
C        5.3328703        4.4338245       -1.5438247
C        4.3211613        3.4955845       -1.4602037
H        7.6992903        5.6387125       -0.6931877
H        6.5898173        6.7867725       -1.5045187
C        6.7582463        6.1851295       -0.6111307
N        5.6507133        5.2067545       -0.4791287
C        3.6147183        3.3401195       -0.2592927
H        6.7724903        6.8261095        0.2680843
C        4.9865333        5.0769005        0.6909343
C        3.9647303        4.1524855        0.8261393
H        5.2980843        5.7199945        1.5033633
H        3.4562033        4.0686355        1.7789363
H       -5.2862757       -5.7252625        1.4969663
H       -3.4544937       -4.0585485        1.7734573
C       -4.9759587       -5.0784745        0.6862963
C       -3.9628637       -4.1480505        0.8210743
H       -6.3865517       -7.1561445       -0.1539287
H       -7.5941517       -5.8405385       -0.0212507
C       -6.7334137       -6.2140175       -0.5784557
N       -5.6388347       -5.2169655       -0.4862707
C       -3.6164997       -3.3352875       -0.2679557
H       -6.9971647       -6.3551945       -1.6246677
C       -5.3282857       -4.4435955       -1.5500707
C       -4.3215187       -3.4964715       -1.4664447
H       -5.8985657       -4.6061885       -2.4551537
H       -4.0885667       -2.8985805       -2.3390357
H       -5.5452997        5.0159645        2.4493493
H       -3.8557797        3.1865715        2.3252803
C       -4.9856157        4.8149715        1.5447453
C       -4.0471357        3.8045385        1.4562783
H       -7.2445397        6.2073715        0.7669523
H       -6.0175797        7.2962305        1.4856873
C       -6.2705987        6.6777695        0.6240663
N       -5.2452027        5.6148655        0.4831453
C       -3.3507767        3.6060675        0.2550243
H       -6.2786917        7.2859575       -0.2780937
C       -4.5934527        5.4414365       -0.6873557
C       -3.6424117        4.4442275       -0.8272897
H       -4.8547167        6.1108405       -1.4962207
H       -3.1406017        4.3265055       -1.7799047
