# Supplementary material for: Self-Assembled Liposomes Enhance Electron Transfer for Efficient Photocatalytic CO2 Reduction
Source: J Am Chem Soc. 2022 May 20;144(21):9399–412. doi: 10.1021/jacs.2c01725 (PMC9164230; doi:10.1021/jacs.2c01725)
Supplement: Supplementary file 2 — ja2c01725_si_002.zip [file ja2c01725_si_002.zip › Coordinates/CoP/[CoP]+5_M_5.xyz]

89

C       -1.1859737       -2.8185510       -0.0676177
C       -0.8318977       -4.2055860        0.0346563
C        0.5213803       -4.2518400        0.1749133
C        0.9942523       -2.8838020        0.1084013
N       -0.0471977       -2.0162270       -0.0195077
C       -2.5019177       -2.3453140       -0.1824837
C        2.3697743       -2.5130250        0.1624853
C        2.8117453       -1.1711780        0.0447793
C        4.2176603       -0.7995510       -0.0923137
C        4.2531163        0.5465390       -0.2209747
C        2.8817483        1.0030460       -0.1660957
N        2.0119433       -0.0773400       -0.0155387
C        2.5038163        2.3421600       -0.1886937
C        1.1879753        2.8155220       -0.0720107
C        0.8346183        4.2026150        0.0313193
C       -0.5183687        4.2492160        0.1742013
C       -0.9920187        2.8813730        0.1074373
N        0.0490953        2.0135460       -0.0219367
C       -2.3675877        2.5107370        0.1633933
C       -2.8095927        1.1686860        0.0478183
C       -4.2156217        0.7967370       -0.0867157
C       -4.2513027       -0.5495330       -0.2130547
C       -2.8797757       -1.0059050       -0.1604117
N       -2.0098487        0.0747120       -0.0128127
Co       0.0009963       -0.0013140       -0.0018107
H       -1.5188887       -5.0383800        0.0196353
H        1.1339103       -5.1285760        0.3167233
H        5.0508023       -1.4850690       -0.1110727
H        5.1220123        1.1764080       -0.3401597
H        1.5218773        5.0352170        0.0157233
H       -1.1302057        5.1260790        0.3179983
H       -5.0489307        1.4820400       -0.1051107
H       -5.1205697       -1.1794410       -0.3291677
H       -5.9560777        4.6102390        2.2952943
H       -4.2519777        2.8052950        2.1384243
C       -5.2464427        4.5652040        1.4789333
C       -4.2950957        3.5711080        1.3735003
H       -7.3577307        6.1080770        0.6203783
H       -6.2702837        7.0594660        1.6766893
C       -6.3799467        6.5855400        0.7004013
N       -5.3300537        5.5501960        0.5514243
C       -3.3889037        3.5729330        0.2964823
H       -6.2633767        7.3280500       -0.0866937
C       -4.4772727        5.5773880       -0.4978627
C       -3.5024657        4.6082720       -0.6459237
H       -4.6043547        6.3816850       -1.2101087
H       -2.8516607        4.6545800       -1.5104267
H       -5.6953987       -4.8086150       -2.5540257
H       -3.8681427       -3.1137740       -2.4408597
C       -5.1980237       -4.5661980       -1.6236887
C       -4.1853337       -3.6280560       -1.5418917
H       -7.6503767       -5.6563350       -0.8597457
H       -6.5028167       -6.8861250       -1.4749257
C       -6.7297627       -6.2049860       -0.6546237
N       -5.6183647       -5.2302390       -0.5215997
C       -3.5904177       -3.3632420       -0.3017277
H       -6.8256397       -6.7636490        0.2741723
C       -5.0574007       -4.9933100        0.6846303
C       -4.0400267       -4.0636450        0.8223823
H       -5.4427957       -5.5580350        1.5230343
H       -3.6136127       -3.8909490        1.8029273
H        5.4522233        5.5521670        1.5143583
H        3.6255993        3.8773110        1.7994643
C        5.0586573        4.9885350        0.6782873
C        4.0464363        4.0570920        0.8177923
H        6.4239223        7.1282340       -0.0994027
H        7.6088053        5.7870820       -0.1643567
C        6.7188533        6.2197380       -0.6244697
N        5.6128693        5.2344770       -0.5320017
C        3.5913043        3.3611360       -0.3095177
H        6.9092413        6.4438020       -1.6720257
C        5.1895223        4.5761270       -1.6333667
C        4.1777633        3.6335190       -1.5495027
H        5.6767903        4.8205210       -2.5680267
H        3.8575733        3.1232260       -2.4496747
H        5.9635313       -4.6078570        2.2900223
H        4.2595143       -2.8027260        2.1329423
C        5.2515823       -4.5648410        1.4755663
C        4.3002443       -3.5707090        1.3700673
H        7.3600033       -6.1107360        0.6104223
H        6.2785763       -7.0558190        1.6784763
C        6.3825353       -6.5873760        0.6989483
N        5.3321883       -5.5524110        0.5505563
C        3.3911753       -3.5751930        0.2955353
H        6.2608973       -7.3342050       -0.0832827
C        4.4763873       -5.5822690       -0.4961937
C        3.5015123       -4.6131930       -0.6442217
H        4.6011153       -6.3886620       -1.2064757
H        2.8479013       -4.6618480       -1.5064837
