# Supplementary material for: Self-Assembled Liposomes Enhance Electron Transfer for Efficient Photocatalytic CO2 Reduction
Source: J Am Chem Soc. 2022 May 20;144(21):9399–412. doi: 10.1021/jacs.2c01725 (PMC9164230; doi:10.1021/jacs.2c01725)
Supplement: Supplementary file 2 — ja2c01725_si_002.zip [file ja2c01725_si_002.zip › Coordinates/CoP/[CoP]0_M_2.xyz]

89

C        2.6429157       -1.1543150       -0.8583654
C        3.1668267       -2.4495860       -1.1104044
C        2.3375217       -3.3630510       -0.4651164
C        1.2885457       -2.6261150        0.1272126
N        1.4523817       -1.2937680       -0.1375904
C        3.2106527        0.1187840       -1.1786384
C        0.1160917       -3.1507480        0.8307076
C       -1.1579273       -2.6777060        0.3105376
C       -2.3507363       -3.4168400        0.1030246
C       -3.2446983       -2.5761050       -0.5452914
C       -2.5963913       -1.3241200       -0.7251264
N       -1.3135853       -1.4112310       -0.1949824
C       -3.2045273       -0.1131740       -1.1854564
C       -2.6375963        1.1611280       -0.8684044
C       -3.1607863        2.4557000       -1.1258084
C       -2.3327983        3.3711420       -0.4818014
C       -1.2852123        2.6360420        0.1153156
N       -1.4485883        1.3028540       -0.1455924
C       -0.1144303        3.1630030        0.8197286
C        1.1607537        2.6881540        0.3043356
C        2.3541237        3.4266290        0.0973166
C        3.2494097        2.5840340       -0.5465414
C        2.6015057        1.3314140       -0.7240064
N        1.3175807        1.4201230       -0.1969714
C       -0.2314703        4.0994280        1.8456406
C       -4.4542833       -0.2131000       -1.9053564
C        0.2307437       -4.0831880        1.8603776
C        4.4632617        0.2154300       -1.8939164
C       -4.6748793       -1.2375220       -2.8824874
C       -5.8406973       -1.3245910       -3.5890984
N       -6.8791063       -0.4442300       -3.3786444
C       -6.7312093        0.5239300       -2.4155534
C       -5.5699273        0.6633350       -1.7076554
C        0.8939967        4.6055980        2.6153196
C        0.7466087        5.5389080        3.5915516
N       -0.4824703        6.0553750        3.9421996
C       -1.5936653        5.5519250        3.2983806
C       -1.5063913        4.6152440        2.3183986
C        5.5781617       -0.6604120       -1.6868784
C        6.7435677       -0.5228250       -2.3877064
N        6.9035047        0.4541070       -3.3406754
C        5.8600127        1.3221740       -3.5720834
C        4.6892517        1.2363210       -2.8730404
C        1.5046327       -4.5970120        2.3381806
C        1.5897147       -5.5297170        3.3221056
N        0.4770797       -6.0307390        3.9653716
C       -0.7512833       -5.5159920        3.6096016
C       -0.8965203       -4.5866640        2.6292766
C       -0.5930893        7.1774590        4.8698496
C       -8.1447983       -0.6156960       -4.0953524
C        0.5856517       -7.1492170        4.8975916
C        8.1143487        0.5137170       -4.1620354
Co       0.0018737        0.0045250       -0.1202474
H        4.0386247       -2.6873680       -1.7017814
H        2.4394407       -4.4404580       -0.4430444
H       -2.5042483       -4.4554360        0.3627726
H       -4.2605133       -2.8105880       -0.8325754
H       -4.0313033        2.6917760       -1.7197004
H       -2.4346593        4.4486210       -0.4635084
H        2.5070847        4.4660380        0.3541056
H        4.2657767        2.8178140       -0.8323784
H       -3.8842463       -1.9420570       -3.1107394
H       -6.0005903       -2.0687490       -4.3598514
H       -7.5935303        1.1560390       -2.2417864
H       -5.5366013        1.4227520       -0.9378254
H        1.8875117        4.2124320        2.4441256
H        1.5898847        5.9116310        4.1623826
H       -2.5466703        5.9422690        3.6379736
H       -2.4298663        4.2431870        1.8931156
H        5.5411847       -1.4146420       -0.9120294
H        7.6042967       -1.1563140       -2.2103454
H        6.0224077        2.0616190       -4.3466114
H        3.9012557        1.9421400       -3.1063224
H        2.4290407       -4.2265160        1.9135516
H        2.5419697       -5.9185620        3.6655026
H       -1.5958693       -5.8866460        4.1798516
H       -1.8897293       -4.1945110        2.4539666
H       -0.5363253        8.1377140        4.3430856
H       -1.5463903        7.1201370        5.4006516
H        0.2164327        7.1268520        5.6017816
H       -8.7407133       -1.4130340       -3.6385934
H       -8.7077343        0.3179390       -4.0636924
H       -7.9419123       -0.8701950       -5.1382254
H        1.5381657       -7.0902850        5.4296256
H       -0.2249453       -7.0953550        5.6281146
H        0.5292267       -8.1115290        4.3745466
H        8.3379077        1.5541880       -4.4058914
H        8.9521967        0.0943610       -3.6024054
H        7.9797897       -0.0540840       -5.0890404
