# Supplementary material for: Self-Assembled Liposomes Enhance Electron Transfer for Efficient Photocatalytic CO2 Reduction
Source: J Am Chem Soc. 2022 May 20;144(21):9399–412. doi: 10.1021/jacs.2c01725 (PMC9164230; doi:10.1021/jacs.2c01725)
Supplement: Supplementary file 2 — ja2c01725_si_002.zip [file ja2c01725_si_002.zip › Coordinates/CoP/[CoP]0_M_4.xyz]

89

C        2.6402450       -1.1612202       -0.8494378
C        3.1700020       -2.4550412       -1.0949148
C        2.3424660       -3.3698662       -0.4508108
C        1.2864640       -2.6351632        0.1334962
N        1.4461680       -1.3025412       -0.1342868
C        3.2069940        0.1112028       -1.1693138
C        0.1124140       -3.1630442        0.8292672
C       -1.1610260       -2.6774042        0.3194002
C       -2.3602590       -3.4082822        0.1179602
C       -3.2498950       -2.5628072       -0.5294818
C       -2.5949120       -1.3156722       -0.7132878
N       -1.3105300       -1.4098472       -0.1864708
C       -3.2004610       -0.1049932       -1.1766468
C       -2.6346150        1.1686968       -0.8600348
C       -3.1636880        2.4617898       -1.1110538
C       -2.3375700        3.3786798       -0.4682168
C       -1.2829720        2.6458788        0.1210432
N       -1.4421540        1.3123758       -0.1427118
C       -0.1106590        3.1760978        0.8178442
C        1.1639860        2.6886668        0.3129502
C        2.3638000        3.4188678        0.1121942
C        3.2548910        2.5714538       -0.5305168
C        2.6003600        1.3236548       -0.7119358
N        1.3147510        1.4194898       -0.1885498
C       -0.2250350        4.1209778        1.8377402
C       -4.4501700       -0.2059722       -1.8973658
C        0.2242800       -4.1040292        1.8529182
C        4.4597690        0.2087598       -1.8850788
C       -4.6680640       -1.2300482       -2.8760478
C       -5.8324190       -1.3186402       -3.5843848
N       -6.8733760       -0.4397102       -3.3748938
C       -6.7287620        0.5267188       -2.4084108
C       -5.5688240        0.6672758       -1.6990858
C        0.9012380        4.6251688        2.6069052
C        0.7576020        5.5670658        3.5756962
N       -0.4686250        6.0940298        3.9190532
C       -1.5814310        5.5903578        3.2789032
C       -1.4975950        4.6453898        2.3063462
C        5.5775200       -0.6640042       -1.6771668
C        6.7416940       -0.5256002       -2.3793578
N        6.8989800        0.4500458       -3.3351928
C        5.8526880        1.3161338       -3.5666328
C        4.6832940        1.2290588       -2.8659718
C        1.4957430       -4.6265122        2.3267302
C        1.5772520       -5.5676702        3.3031422
N        0.4629140       -6.0690142        3.9424832
C       -0.7625510       -5.5436492        3.5938992
C       -0.9038990       -4.6055622        2.6210972
C       -0.5748220        7.2233038        4.8386752
C       -8.1386330       -0.6142612       -4.0906148
C        0.5669570       -7.1948702        4.8665192
C        8.1067340        0.5081078       -4.1603328
Co       0.0019800        0.0049258       -0.1080708
H        4.0439810       -2.6910632       -1.6836058
H        2.4463830       -4.4469792       -0.4293258
H       -2.5194100       -4.4463852        0.3759492
H       -4.2671980       -2.7917392       -0.8158178
H       -4.0363470        2.6960288       -1.7023608
H       -2.4414880        4.4558588       -0.4505908
H        2.5223660        4.4577978        0.3671832
H        4.2728210        2.7996318       -0.8151628
H       -3.8759480       -1.9332062       -3.1036628
H       -5.9898590       -2.0623132       -4.3561138
H       -7.5929990        1.1560578       -2.2339538
H       -5.5389010        1.4246408       -0.9270488
H        1.8925290        4.2238468        2.4426452
H        1.6019650        5.9385248        4.1457072
H       -2.5330200        5.9870678        3.6149862
H       -2.4229320        4.2732698        1.8854792
H        5.5437270       -1.4160312       -0.8999878
H        7.6041400       -1.1565632       -2.2011908
H        6.0128220        2.0548338       -4.3423598
H        3.8939060        1.9335288       -3.0988868
H        2.4220690       -4.2558792        1.9067232
H        2.5280440       -5.9629512        3.6431412
H       -1.6083050       -5.9130832        4.1631702
H       -1.8948640       -4.2051542        2.4526352
H       -0.5144250        8.1792128        4.3046122
H       -1.5282610        7.1734668        5.3699572
H        0.2347400        7.1747968        5.5706432
H       -8.7369330       -1.4072692       -3.6290588
H       -8.7001640        0.3205608       -4.0662888
H       -7.9358490       -0.8765242       -5.1316298
H        1.5193700       -7.1433102        5.3994752
H       -0.2440070       -7.1434432        5.5967432
H        0.5073540       -8.1527662        4.3359292
H        8.3290310        1.5480308       -4.4080438
H        8.9468880        0.0911138       -3.6022398
H        7.9705390       -0.0623562       -5.0856338
