# Supplementary material for: Self-Assembled Liposomes Enhance Electron Transfer for Efficient Photocatalytic CO2 Reduction
Source: J Am Chem Soc. 2022 May 20;144(21):9399–412. doi: 10.1021/jacs.2c01725 (PMC9164230; doi:10.1021/jacs.2c01725)
Supplement: Supplementary file 2 — ja2c01725_si_002.zip [file ja2c01725_si_002.zip › Coordinates/CoP/[CoP]0_M_6.xyz]

89

C        2.8598120       -0.7071815       -0.8046124
C        3.4880320       -1.8747135       -1.3155644
C        2.7766990       -2.9723875       -0.8316834
C        1.7100030       -2.4617745       -0.0577214
N        1.7475290       -1.0967385       -0.0580954
C        3.2597820        0.6609845       -0.9946684
C        0.6464570       -3.2264915        0.6228166
C       -0.7266880       -2.9301805        0.2246876
C       -1.8265190       -3.8274525        0.1150126
C       -2.8973960       -3.1034445       -0.3881034
C       -2.4504710       -1.7668065       -0.5931234
N       -1.1166620       -1.6887415       -0.2101874
C       -3.2531830       -0.6517755       -1.0054664
C       -2.8536260        0.7166265       -0.8157024
C       -3.4792580        1.8837485       -1.3308614
C       -2.7697570        2.9818035       -0.8452444
C       -1.7064810        2.4718525       -0.0661724
N       -1.7443600        1.1067905       -0.0650424
C       -0.6454930        3.2371195        0.6176946
C        0.7290650        2.9403655        0.2251546
C        1.8295900        3.8373225        0.1196446
C        2.9021790        3.1130045       -0.3792154
C        2.4557140        1.7764005       -0.5858014
N        1.1204880        1.6986815       -0.2080054
C       -0.9788720        4.2187595        1.5525096
C       -4.5408880       -0.9261345       -1.6037634
C        0.9762270       -4.2070835        1.5599086
C        4.5505350        0.9345015       -1.5866364
C       -4.7464550       -2.0056035       -2.5253774
C       -5.9617520       -2.2448075       -3.1006204
N       -7.0641170       -1.4717965       -2.8100294
C       -6.9225190       -0.4441455       -1.9038424
C       -5.7175000       -0.1542645       -1.3295644
C       -0.0138800        4.9450345        2.3643816
C       -0.3822870        5.9111985        3.2459576
N       -1.6986810        6.2601265        3.4551376
C       -2.6621710        5.5508725        2.7686746
C       -2.3519800        4.5699925        1.8817336
C        5.7259600        0.1626785       -1.3054504
C        6.9345720        0.4534225       -1.8714994
N        7.0860780        1.4943495       -2.7605214
C        5.9800000        2.2530465       -3.0748934
C        4.7610310        2.0130245       -2.5077074
C        2.3480920       -4.5576495        1.8951576
C        2.6548680       -5.5374565        2.7844446
N        1.6887530       -6.2462355        3.4677196
C        0.3731230       -5.8979655        3.2526336
C        0.0080800       -4.9328595        2.3685186
C       -2.0522750        7.4120635        4.2795256
C       -8.3801670       -1.8094235       -3.3536864
C        2.0392840       -7.3972225        4.2947226
C        8.3600720        1.7162735       -3.4455654
Co       0.0014860        0.0050535        0.0203576
H        4.3417210       -1.9042655       -1.9787704
H        2.9741990       -4.0202585       -1.0218694
H       -1.8095970       -4.8871685        0.3297806
H       -3.8951400       -3.4776085       -0.5729434
H       -4.3300320        1.9128395       -1.9978134
H       -2.9661380        4.0294875       -1.0376094
H        1.8121510        4.8970865        0.3340916
H        3.9007150        3.4869795       -0.5601134
H       -3.9104170       -2.6277495       -2.8208194
H       -6.1157160       -3.0328515       -3.8276554
H       -7.8255250        0.1062275       -1.6688214
H       -5.6771900        0.6552135       -0.6116024
H        1.0368500        4.6937255        2.3127206
H        0.3437290        6.4440445        3.8502646
H       -3.6883850        5.8184775        2.9948336
H       -3.1701040        4.0396935        1.4110666
H        5.6820500       -0.6444145       -0.5849904
H        7.8354030       -0.0996465       -1.6342384
H        6.1368230        3.0375165       -3.8051644
H        3.9273350        2.6368745       -2.8061974
H        3.1680080       -4.0276395        1.4272936
H        3.6802130       -5.8045065        3.0151616
H       -0.3552270       -6.4304555        3.8544406
H       -1.0425130       -4.6819785        2.3121316
H       -2.0649360        8.3364125        3.6894676
H       -3.0412230        7.2576405        4.7173656
H       -1.3262270        7.5183485        5.0891886
H       -8.9171020       -2.4853175       -2.6787534
H       -8.9640720       -0.8966315       -3.4877784
H       -8.2579280       -2.2945575       -4.3239824
H        3.0263930       -7.2420735        4.7364436
H        1.3099750       -7.5028995        5.1015386
H        2.0546310       -8.3221925        3.7056936
H        8.4849200        2.7819925       -3.6480784
H        9.1786190        1.3817655       -2.8054464
H        8.3936660        1.1631295       -4.3907974
