# Supplementary material for: Self-Assembled Liposomes Enhance Electron Transfer for Efficient Photocatalytic CO2 Reduction
Source: J Am Chem Soc. 2022 May 20;144(21):9399–412. doi: 10.1021/jacs.2c01725 (PMC9164230; doi:10.1021/jacs.2c01725)
Supplement: Supplementary file 2 — ja2c01725_si_002.zip [file ja2c01725_si_002.zip › Coordinates/CoP/[CoP]0_M_8.xyz]

89

C        2.8173126       -0.9321623       -0.6560663
C        3.4169746       -2.1618223       -1.0628113
C        2.6237096       -3.1875213       -0.5758303
C        1.5145686       -2.5819453        0.0791387
N        1.6281196       -1.2193753        0.0048157
C        3.3283576        0.3915057       -0.8862823
C        0.3534796       -3.2834363        0.6222707
C       -0.9624684       -2.8447063        0.2254877
C       -2.1061194       -3.6558193       -0.0441463
C       -3.0931584       -2.8284003       -0.5508673
C       -2.5650714       -1.4954803       -0.5662143
N       -1.2585544       -1.5328743       -0.1120923
C       -3.2782164       -0.3219093       -0.9482153
C       -2.7886374        1.0013667       -0.7618643
C       -3.4785804        2.2162167       -1.0746753
C       -2.6915674        3.2637717       -0.6139403
C       -1.5143114        2.6957757       -0.0517183
N       -1.5744424        1.3231777       -0.1736093
C       -0.3651824        3.3878777        0.5133807
C        0.9669396        2.9348997        0.1478547
C        2.1331306        3.7405727       -0.0319733
C        3.1453896        2.9078637       -0.4692903
C        2.6010516        1.5907457       -0.5665033
N        1.2698326        1.6375657       -0.1937443
C       -0.5513664        4.4909267        1.3970227
C       -4.6422724       -0.4925633       -1.5153153
C        0.5466946       -4.4143323        1.4712487
C        4.6594776        0.5336287       -1.4347133
C       -4.8756694       -1.1839463       -2.7423003
C       -6.1312884       -1.3614963       -3.2535633
N       -7.2614494       -0.8265193       -2.6155013
C       -7.0678004       -0.1892543       -1.3801773
C       -5.8168134       -0.0133043       -0.8581903
C        0.5205936        5.1442377        2.1126967
C        0.3126556        6.2238477        2.9187137
N       -0.9414784        6.7437117        3.1350877
C       -2.0110714        6.0825587        2.5798267
C       -1.8524424        4.9978507        1.7699167
C        5.7663206       -0.2870813       -1.0392763
C        7.0151066       -0.1216523       -1.5679883
N        7.2748816        0.8321567       -2.5254823
C        6.2390716        1.6341697       -2.9485183
C        4.9831036        1.5200387       -2.4237393
C        1.8444966       -4.9341213        1.8304827
C        1.9959946       -6.0429603        2.6092577
N        0.9191856       -6.7134293        3.1445897
C       -0.3340694       -6.1862163        2.9338267
C       -0.5340244       -5.0863293        2.1540657
C       -1.1229734        7.9895287        3.8794747
C       -8.5844044       -1.3129763       -2.9734223
C        1.0961816       -7.9806513        3.8521767
C        8.5902386        0.9150697       -3.1627753
Co       0.0024556        0.0523417        0.0380287
H        4.3048776       -2.2721333       -1.6689363
H        2.7651816       -4.2492533       -0.7299003
H       -2.1542144       -4.7326753        0.0466637
H       -4.0797894       -3.1147773       -0.8882633
H       -4.4364124        2.2844217       -1.5721133
H       -2.8931364        4.3218437       -0.7222653
H        2.1935816        4.8132947        0.0849367
H        4.1646946        3.1977957       -0.6804923
H       -4.0334784       -1.5921553       -3.2943953
H       -6.3245224       -1.8848243       -4.1828213
H       -7.9680024        0.1719157       -0.8963293
H       -5.7227804        0.5170357        0.0852007
H        1.5290766        4.7603737        2.0597557
H        1.1228616        6.7109507        3.4486847
H       -2.9900834        6.4668577        2.8414057
H       -2.7497154        4.5050167        1.4234647
H        5.6391916       -1.0277063       -0.2595673
H        7.8649216       -0.7103813       -1.2443163
H        6.4795656        2.3454047       -3.7293003
H        4.2083896        2.1699607       -2.8118523
H        2.7454686       -4.4382473        1.4967467
H        2.9715886       -6.4414393        2.8616327
H       -1.1482284       -6.6870873        3.4445487
H       -1.5415344       -4.6991203        2.0922447
H       -1.0427394        8.8557747        3.2134757
H       -2.1076724        7.9910267        4.3511557
H       -0.3598134        8.0642657        4.6572897
H       -8.8155544       -2.2763243       -2.4931893
H       -9.3391624       -0.5824483       -2.6684403
H       -8.6472104       -1.4412083       -4.0579083
H        2.0612236       -7.9811203        4.3634297
H        0.3043586       -8.0968273        4.5952557
H        1.0596476       -8.8249533        3.1545557
H        8.7962056        1.9505677       -3.4406393
H        9.3549186        0.5808657       -2.4591583
H        8.6264066        0.2861927       -4.0591103
