# Supplementary material for: Self-Assembled Liposomes Enhance Electron Transfer for Efficient Photocatalytic CO2 Reduction
Source: J Am Chem Soc. 2022 May 20;144(21):9399–412. doi: 10.1021/jacs.2c01725 (PMC9164230; doi:10.1021/jacs.2c01725)
Supplement: Supplementary file 2 — ja2c01725_si_002.zip [file ja2c01725_si_002.zip › Coordinates/CoP/[CoP]ΓÇô1_M_1.xyz]

89

C        2.2565182       -1.2208606       -1.0286572
C        2.7268852       -2.5343306       -1.3019922
C        1.9813422       -3.4124326       -0.5197642
C        1.0232712       -2.6405266        0.1792998
N        1.1729112       -1.3227786       -0.1520052
C        2.7767072        0.0374044       -1.4772432
C       -0.0559368       -3.1121556        1.0542438
C       -1.3917018       -2.6067596        0.7198928
C       -2.6317488       -3.2619106        0.7498308
C       -3.5759478       -2.3913166        0.1605568
C       -2.8939888       -1.2266426       -0.2124222
N       -1.5626218       -1.3574806        0.1417788
C       -3.4062598        0.0007644       -0.8437602
C       -2.8965658        1.2552814       -0.2706392
C       -3.5648988        2.4527544        0.0163278
C       -2.6266158        3.3245954        0.6136318
C       -1.4057618        2.6383714        0.6766188
N       -1.5801448        1.3734614        0.1383858
C       -0.0848088        3.1106724        1.1164988
C        1.0444892        2.6556224        0.3044198
C        2.1835562        3.3824174       -0.1311302
C        2.9423352        2.5259174       -0.9207782
C        2.2665392        1.2757494       -0.9601412
N        1.1011462        1.3892044       -0.2140582
C        0.0916062        3.9433764        2.2193978
C       -4.3105038       -0.0274026       -1.8943462
C        0.1957392       -4.0114686        2.0843468
C        3.8905872        0.0981494       -2.3951272
C       -4.8249868       -1.2555916       -2.5006492
C       -5.7523958       -1.2524656       -3.4883822
N       -6.2629398       -0.0837186       -4.0330972
C       -5.7441758        1.1114514       -3.5584902
C       -4.8173708        1.1665314       -2.5716672
C        1.3873802        4.4062894        2.7031568
C        1.5141812        5.2643374        3.7471608
N        0.4276242        5.7324074        4.4614208
C       -0.8164498        5.2396654        4.1162778
C       -1.0007768        4.3853054        3.0781648
C        5.0143892       -0.7939006       -2.3666072
C        6.0407162       -0.6929676       -3.2620942
N        6.0490052        0.2635244       -4.2517412
C        4.9926062        1.1487174       -4.3149212
C        3.9619922        1.0984184       -3.4209422
C        1.5159922       -4.5491056        2.3937958
C        1.7195352       -5.4630816        3.3756978
N        0.6987332       -5.9221396        4.1888698
C       -0.5566318       -5.3751466        4.0009628
C       -0.8191238       -4.4666496        3.0281258
C        0.5708942        6.8108604        5.4316848
C       -7.4494558       -0.1044716       -4.8757382
C        0.9047672       -7.0490156        5.0900248
C        7.0884022        0.2735114       -5.2809062
Co      -0.2230198        0.0191174        0.0129548
H        3.5062672       -2.8088116       -1.9973292
H        2.0747312       -4.4901176       -0.4763582
H       -2.8112858       -4.2730126        1.0926418
H       -4.6354568       -2.5752726        0.0297838
H       -4.6140368        2.6534404       -0.1625422
H       -2.7977558        4.3493264        0.9192558
H        2.3943842        4.4203254        0.0897368
H        3.8920122        2.7489614       -1.3876492
H       -4.4394388       -2.2126516       -2.1725922
H       -6.1275738       -2.1702886       -3.9298732
H       -6.1117818        2.0040364       -4.0547752
H       -4.4232598        2.1383964       -2.3028002
H        2.2974982        4.0423114        2.2448198
H        2.4825742        5.6080754        4.0950098
H       -1.6369018        5.5646094        4.7472648
H       -1.9995688        4.0049974        2.9090978
H        5.1045832       -1.5293806       -1.5782282
H        6.9100412       -1.3385086       -3.2223312
H        5.0292912        1.8708714       -5.1213602
H        3.1568852        1.8153094       -3.5277812
H        2.3809052       -4.2075416        1.8389928
H        2.7028022       -5.8669766        3.5920578
H       -1.3167408       -5.7051406        4.7011478
H       -1.8150238       -4.0453366        2.9851028
H        0.4973492        7.7966314        4.9546498
H       -0.2124698        6.7277074        6.1893958
H        1.5421642        6.7313904        5.9268918
H       -8.3755918       -0.0835336       -4.2846332
H       -7.4413418        0.7630034       -5.5416762
H       -7.4478218       -1.0099126       -5.4891362
H        1.9213732       -7.0170736        5.4910128
H        0.2015642       -6.9831806        5.9242428
H        0.7570662       -8.0094646        4.5792738
H        7.2827762        1.3017274       -5.5935452
H        8.0079482       -0.1494776       -4.8720132
H        6.7788112       -0.3149996       -6.1519782
