# Supplementary material for: Self-Assembled Liposomes Enhance Electron Transfer for Efficient Photocatalytic CO2 Reduction
Source: J Am Chem Soc. 2022 May 20;144(21):9399–412. doi: 10.1021/jacs.2c01725 (PMC9164230; doi:10.1021/jacs.2c01725)
Supplement: Supplementary file 2 — ja2c01725_si_002.zip [file ja2c01725_si_002.zip › Coordinates/CoP/[CoP]ΓÇô1_M_3.xyz]

89

C        2.9108500       -0.6677258       -0.7862720
C        3.4328380       -1.8280018       -1.3933930
C        2.7214470       -2.9344668       -0.8784860
C        1.7670320       -2.4257328        0.0026270
N        1.8606640       -1.0503658        0.0536250
C        3.3239230        0.7317802       -0.9614670
C        0.7137820       -3.1744088        0.7294560
C       -0.6568960       -2.9113938        0.3086380
C       -1.7646740       -3.8047708        0.2417730
C       -2.8151870       -3.1107498       -0.3424210
C       -2.3513170       -1.7939888       -0.6249650
N       -1.0268510       -1.6999688       -0.2182720
C       -3.1389540       -0.6994708       -1.1178440
C       -2.7562780        0.6735202       -0.9260980
C       -3.3427160        1.8382682       -1.4906570
C       -2.6805390        2.9391832       -0.9430590
C       -1.6844370        2.4315732       -0.0785790
N       -1.7143920        1.0680272       -0.0854240
C       -0.6931030        3.1800022        0.7222160
C        0.7192320        2.9203092        0.4168540
C        1.8350760        3.7657162        0.5538760
C        2.9491260        3.0667812        0.0546320
C        2.4989350        1.8144712       -0.4012200
N        1.1342370        1.7318872       -0.1712650
C       -1.1334320        4.0752952        1.6895210
C       -4.3851040       -1.0027608       -1.7813360
C        1.0538250       -4.1097808        1.7018690
C        4.5239580        1.0617482       -1.6082060
C       -4.5363830       -2.1356958       -2.6501440
C       -5.7104270       -2.4060008       -3.2918790
N       -6.8264880       -1.6136788       -3.1241110
C       -6.7398920       -0.5360318       -2.2693130
C       -5.5754440       -0.2151198       -1.6326040
C       -0.2631230        4.7634832        2.6402650
C       -0.7301870        5.6605002        3.5439800
N       -2.0708010        5.9828402        3.6512150
C       -2.9531350        5.3031872        2.8269090
C       -2.5428610        4.3848212        1.9176490
C        5.6816410        0.1764272       -1.7202500
C        6.8272990        0.5292692       -2.3534590
N        6.9949970        1.7626722       -2.9690980
C        5.9133130        2.6373302       -2.9212240
C        4.7680980        2.3480042       -2.2560390
C        2.4359870       -4.4345648        2.0276770
C        2.7678230       -5.3685808        2.9542940
N        1.8182930       -6.0570988        3.6867810
C        0.4928970       -5.7425138        3.4657260
C        0.1030000       -4.8230128        2.5456760
C       -2.5124910        7.1141052        4.4553840
C       -8.1045070       -1.9848268       -3.7308690
C        2.1948630       -7.1763238        4.5429160
C        8.0906440        1.9888102       -3.8980330
Co       0.0811190        0.0141652        0.0155600
H        4.2129250       -1.8715308       -2.1406220
H        2.8722410       -3.9816858       -1.1181300
H       -1.7629330       -4.8472978        0.5299570
H       -3.8122960       -3.4876658       -0.5280100
H       -4.1384950        1.8647242       -2.2229460
H       -2.8730070        3.9872812       -1.1392150
H        1.8290700        4.7872022        0.9113320
H        3.9708610        3.4242642        0.0278040
H       -3.6861930       -2.7768758       -2.8483240
H       -5.8199540       -3.2355418       -3.9799570
H       -7.6541000        0.0275702       -2.1269250
H       -5.5808270        0.6331172       -0.9598140
H        0.7906120        4.5212962        2.6727490
H       -0.0758590        6.1550172        4.2545740
H       -4.0014510        5.5403512        2.9742850
H       -3.3036120        3.8706892        1.3429060
H        5.6730290       -0.7756808       -1.2059590
H        7.6967880       -0.1201668       -2.3752900
H        6.0506680        3.5727412       -3.4533130
H        3.9830520        3.0940082       -2.2651560
H        3.2349250       -3.9222328        1.5053970
H        3.7990940       -5.6178678        3.1794630
H       -0.2200890       -6.2620858        4.0969440
H       -0.9525500       -4.5925358        2.4874290
H       -2.4913590        8.0530442        3.8861180
H       -3.5336850        6.9392562        4.8047630
H       -1.8620860        7.2189922        5.3279060
H       -8.6715300       -2.6502128       -3.0697790
H       -8.6915800       -1.0844418       -3.9227400
H       -7.9220880       -2.4940148       -4.6794560
H        3.1785140       -6.9876078        4.9802280
H        1.4688600       -7.2769988        5.3536480
H        2.2317810       -8.1187998        3.9820100
H        8.3184980        3.0575172       -3.9448770
H        8.9829600        1.4623572       -3.5470640
H        7.8545400        1.6366682       -4.9130640
