# Supplementary material for: Self-Assembled Liposomes Enhance Electron Transfer for Efficient Photocatalytic CO2 Reduction
Source: J Am Chem Soc. 2022 May 20;144(21):9399–412. doi: 10.1021/jacs.2c01725 (PMC9164230; doi:10.1021/jacs.2c01725)
Supplement: Supplementary file 2 — ja2c01725_si_002.zip [file ja2c01725_si_002.zip › Coordinates/CoP/[CoP]ΓÇô1_M_5.xyz]

89

C        2.7625740       -0.6821499       -0.9159434
C        3.3408900       -1.8540009       -1.4745664
C        2.6662150       -2.9472269       -0.9269464
C        1.6696180       -2.4276529       -0.0701474
N        1.7126950       -1.0640269       -0.0810034
C        3.1610890        0.6867841       -1.1084164
C        0.6666120       -3.1651179        0.7258386
C       -0.7415590       -2.8916829        0.4137966
C       -1.8673140       -3.7242359        0.5492606
C       -2.9709100       -3.0153119        0.0409966
C       -2.5046560       -1.7703639       -0.4186974
N       -1.1404110       -1.7013269       -0.1817824
C       -3.3155800       -0.6844999       -0.9926204
C       -2.8945860        0.7132521       -0.8166174
C       -3.4051500        1.8776311       -1.4252674
C       -2.6848130        2.9780911       -0.9099274
C       -1.7373610        2.4616501       -0.0257764
N       -1.8436320        1.0872651        0.0257366
C       -0.6814530        3.2019571        0.7054916
C        0.6891410        2.9256801        0.2947996
C        1.8071070        3.8070371        0.2390256
C        2.8558350        3.1012611       -0.3337984
C        2.3802050        1.7897121       -0.6218884
N        1.0513450        1.7097921       -0.2293284
C       -1.0196240        4.1425351        1.6743756
C       -4.5077820       -1.0112699       -1.6547354
C        1.0935960       -4.0651249        1.6952736
C        4.4158440        0.9756721       -1.7604494
C       -4.7511600       -2.3016789       -2.2971164
C       -5.8804780       -2.5834829       -2.9909114
N       -6.9256990       -1.6723819       -3.1261854
C       -6.7916150       -0.4684479       -2.4476674
C       -5.6594050       -0.1220449       -1.7865654
C       -0.0682620        4.8473541        2.5242886
C       -0.4558370        5.7720211        3.4402706
N       -1.7795560        6.0999381        3.6509246
C       -2.7303070        5.4192211        2.9130346
C       -2.4007210        4.4806511        1.9900886
C        5.5957200        0.1727631       -1.6027644
C        6.7697520        0.4800261       -2.2278004
N        6.8844940        1.5717691       -3.0614764
C        5.7732550        2.3655171       -3.2548974
C        4.5896830        2.1081921       -2.6254974
C        2.4985680       -4.3888789        1.9299806
C        2.8951770       -5.3123189        2.8402616
N        2.0020610       -5.9836989        3.6594626
C        0.6656560       -5.6467319        3.5471646
C        0.2121090       -4.7439509        2.6421536
C       -2.1512580        7.2234861        4.5036086
C       -8.2236250       -2.1068379       -3.6179614
C        2.4284300       -7.1195189        4.4655986
C        8.1118240        1.8099281       -3.8201854
Co      -0.0732380        0.0071321        0.0050756
H        4.1409500       -1.8897459       -2.2017734
H        2.8489770       -3.9975659       -1.1202444
H       -1.8747960       -4.7440829        0.9111446
H       -3.9965030       -3.3613349        0.0104096
H       -4.1837970        1.9282801       -2.1734704
H       -2.8260140        4.0263921       -1.1506854
H        1.8144400        4.8491601        0.5283286
H        3.8584430        3.4675441       -0.5106444
H       -3.9712790       -3.0531769       -2.2852904
H       -6.0175830       -3.5239169       -3.5146234
H       -7.6607770        0.1803961       -2.4774244
H       -5.6576030        0.8307161       -1.2738914
H        0.9853040        4.6062241        2.4746386
H        0.2575510        6.2853231        4.0761356
H       -3.7607490        5.6783961        3.1306326
H       -3.2008910        3.9749721        1.4632926
H        5.5853570       -0.6739549       -0.9281124
H        7.6740700       -0.0986529       -2.0821024
H        5.8980890        3.1929741       -3.9428804
H        3.7507720        2.7628661       -2.8277004
H        3.2673250       -3.8818739        1.3596496
H        3.9403110       -5.5602319        2.9923706
H        0.0030340       -6.1346109        4.2546396
H       -0.8389630       -4.4901689        2.6708926
H       -2.1706890        8.1663741        3.9425816
H       -3.1416720        7.0466731        4.9304056
H       -1.4326160        7.3150301        5.3219586
H       -8.8268180       -2.5867409       -2.8330514
H       -8.7762320       -1.2462609       -4.0048094
H       -8.0857650       -2.8210459       -4.4350594
H        3.4498910       -6.9553889        4.8192896
H        1.7732140       -7.2175579        5.3352896
H        2.3997960       -8.0580359        3.8960466
H        8.2439280        2.8830451       -3.9736244
H        8.9661160        1.4281971       -3.2574734
H        8.0716730        1.3094241       -4.7944144
