# Supplementary material for: Self-Assembled Liposomes Enhance Electron Transfer for Efficient Photocatalytic CO2 Reduction
Source: J Am Chem Soc. 2022 May 20;144(21):9399–412. doi: 10.1021/jacs.2c01725 (PMC9164230; doi:10.1021/jacs.2c01725)
Supplement: Supplementary file 2 — ja2c01725_si_002.zip [file ja2c01725_si_002.zip › Coordinates/CoP/[CoP]ΓÇô2_M_2.xyz]

89

C        2.6745426       -1.0827270       -0.8123411
C        3.2016466       -2.3688570       -1.0964911
C        2.3964036       -3.3064500       -0.4391721
C        1.3537926       -2.6008270        0.1855989
N        1.4981186       -1.2489060       -0.0666991
C        3.2346466        0.2063600       -1.1132731
C        0.2028046       -3.1567520        0.8924519
C       -1.0900314       -2.6915370        0.4220789
C       -2.2936524       -3.4218090        0.2934259
C       -3.2085824       -2.6032090       -0.3685021
C       -2.5669234       -1.3661980       -0.6301031
N       -1.2639484       -1.4368990       -0.1466371
C       -3.1878864       -0.1825220       -1.1680591
C       -2.6341424        1.1085880       -0.8645491
C       -3.1580674        2.3926410       -1.1643821
C       -2.3635864        3.3349180       -0.5016131
C       -1.3291124        2.6345750        0.1431349
N       -1.4688264        1.2804400       -0.1032121
C       -0.1902844        3.1973310        0.8628359
C        1.1104756        2.7260440        0.4236879
C        2.3184526        3.4537860        0.3147409
C        3.2438726        2.6310680       -0.3256871
C        2.6054876        1.3931550       -0.5927971
N        1.2937986        1.4682320       -0.1351601
C       -0.3659934        4.1803670        1.8506849
C       -4.4192794       -0.3290930       -1.9077511
C        0.3611426       -4.1253840        1.8951259
C        4.4802386        0.3489910       -1.8299151
C       -4.6497934       -1.4336960       -2.8106921
C       -5.7908014       -1.5733920       -3.5385101
N       -6.8331304       -0.6371910       -3.4735991
C       -6.6960324        0.3853870       -2.5294351
C       -5.5524974        0.5605360       -1.8102221
C        0.7140496        4.7387510        2.6542629
C        0.5189846        5.7297970        3.5609729
N       -0.7348634        6.2660040        3.8205969
C       -1.8155014        5.6953940        3.1577729
C       -1.6676724        4.6991910        2.2477869
C        5.6078566       -0.5472080       -1.7178741
C        6.7649156       -0.3738830       -2.4153531
N        6.9550506        0.7027960       -3.2856251
C        5.8781116        1.5842880       -3.4439011
C        4.7217776        1.4443170       -2.7397201
C        1.6561756       -4.6382350        2.3223899
C        1.7881576       -5.6202490        3.2497139
N        0.6963056       -6.1813300        3.9025569
C       -0.5536374       -5.6524770        3.6099859
C       -0.7335754       -4.6758390        2.6850419
C       -0.8799164        7.5159880        4.5496539
C       -8.1569704       -1.0046090       -3.9488231
C        0.8291286       -7.4204140        4.6522039
C        7.9996146        0.6485660       -4.2944781
Co       0.0140836        0.0157960       -0.0728081
H        4.0627996       -2.5870520       -1.7114301
H        2.5147026       -4.3836930       -0.4369451
H       -2.4451704       -4.4511560        0.5914239
H       -4.2335884       -2.8443540       -0.6178581
H       -4.0110694        2.6058830       -1.7923751
H       -2.4827324        4.4120150       -0.5090041
H        2.4661496        4.4846790        0.6088489
H        4.2733356        2.8700830       -0.5580611
H       -3.8677354       -2.1727130       -2.9499891
H       -5.9397364       -2.3828680       -4.2448711
H       -7.5597074        1.0315520       -2.4161841
H       -5.5345864        1.3742590       -1.0951841
H        1.7119726        4.3277020        2.5709149
H        1.3283426        6.1315800        4.1621369
H       -2.7891894        6.0796260        3.4437609
H       -2.5656574        4.2738340        1.8163719
H        5.5747896       -1.3616170       -1.0041391
H        7.6221846       -1.0278080       -2.2943881
H        6.0373696        2.3886160       -4.1536181
H        3.9407626        2.1802250       -2.8997581
H        2.5612206       -4.2192290        1.8994049
H        2.7567886       -5.9998410        3.5582559
H       -1.3736334       -6.0478580        4.2009319
H       -1.7308274       -4.2693540        2.5747379
H       -0.7888864        8.3915450        3.8909129
H       -1.8597564        7.5465160        5.0350659
H       -0.1093814        7.5812180        5.3232969
H       -8.7004184       -1.6356020       -3.2274361
H       -8.7453284       -0.1006930       -4.1313811
H       -8.0689634       -1.5538520       -4.8910331
H        1.8002826       -7.4430500        5.1552139
H        0.0452016       -7.4747450        5.4131609
H        0.7501126       -8.3058700        4.0051609
H        8.2568346        1.6632960       -4.6128151
H        8.8945356        0.1833190       -3.8706271
H        7.6940536        0.0717890       -5.1818191
