# Supplementary material for: Self-Assembled Liposomes Enhance Electron Transfer for Efficient Photocatalytic CO2 Reduction
Source: J Am Chem Soc. 2022 May 20;144(21):9399–412. doi: 10.1021/jacs.2c01725 (PMC9164230; doi:10.1021/jacs.2c01725)
Supplement: Supplementary file 2 — ja2c01725_si_002.zip [file ja2c01725_si_002.zip › Coordinates/CoP/[CoP]ΓÇô2_M_4.xyz]

89

C        2.8124635       -1.5168633       -0.1277989
C        3.3552225       -2.7540103        0.2441401
C        2.3146435       -3.5079233        0.8318681
C        1.1593975       -2.7123923        0.8020591
N        1.4738215       -1.4924463        0.2243971
C        3.4635005       -0.3546213       -0.7539749
C       -0.2228085       -3.0573083        1.1672271
C       -1.2544255       -2.5249823        0.2679001
C       -2.3784735       -3.1680653       -0.2868759
C       -3.0337225       -2.2375153       -1.1095769
C       -2.3086775       -1.0221403       -1.0237239
N       -1.2004785       -1.2265563       -0.2036009
C       -2.6728415        0.2449447       -1.5642009
C       -2.0464065        1.4508497       -1.1368869
C       -2.4797445        2.7824357       -1.3617519
C       -1.6433865        3.6216337       -0.6069399
C       -0.6979485        2.8042907        0.0416561
N       -0.9283995        1.4861367       -0.3036629
C        0.4192725        3.1841327        0.9165621
C        1.7002355        2.5314117        0.6081501
C        2.9976315        3.0657767        0.6106291
C        3.8591275        2.0716107        0.0948021
C        3.0691305        0.9553627       -0.2099559
N        1.7538575        1.2362667        0.1159411
C        0.2693695        4.1113607        1.9397861
C       -3.8587345        0.3175247       -2.4576249
C       -0.5373545       -3.8476333        2.2656961
C        4.3870605       -0.4831773       -1.7801149
C       -3.8533885       -0.2380423       -3.7720449
C       -4.9558335       -0.2177273       -4.5817629
N       -6.1505585        0.4019677       -4.1755069
C       -6.2024605        0.9051837       -2.8636439
C       -5.1058715        0.8797487       -2.0469569
C        1.3345125        4.4859187        2.8691261
C        1.1753765        5.4363817        3.8219601
N       -0.0227675        6.1079057        4.0167301
C       -1.0956045        5.7265097        3.2228411
C       -0.9913395        4.7803067        2.2584471
C        4.7843625       -1.7613863       -2.3736279
C        5.7507585       -1.8619553       -3.3174709
N        6.4514605       -0.7611983       -3.7926569
C        5.9982095        0.4876967       -3.3880609
C        5.0374475        0.6467027       -2.4466279
C        0.4500225       -4.3614793        3.2142101
C        0.1214805       -5.1798033        4.2432451
N       -1.1850295       -5.5674703        4.5038421
C       -2.1750205       -5.0321273        3.6914081
C       -1.9011715       -4.2083033        2.6510191
C       -0.0836525        7.3115507        4.8319661
C       -7.3909565        0.0713137       -4.8588929
C       -1.4736205       -6.6686083        5.4099101
C        7.3611545       -0.8901973       -4.9214859
Co       0.2672955        0.0031977       -0.0080229
H        4.3877945       -3.0574383        0.1196921
H        2.3746965       -4.5297643        1.1858221
H       -2.6556505       -4.2024533       -0.1210419
H       -3.9388765       -2.3847163       -1.6854049
H       -3.3252485        3.0702997       -1.9736569
H       -1.6871215        4.7025907       -0.5438489
H        3.2700125        4.0738517        0.8980271
H        4.9329965        2.1424717       -0.0297499
H       -2.9466085       -0.7022153       -4.1513879
H       -4.9666085       -0.6375413       -5.5812259
H       -7.1521345        1.3380327       -2.5698689
H       -5.1924475        1.3156947       -1.0554659
H        2.2836645        3.9667827        2.8273331
H        1.9716245        5.7034897        4.5095501
H       -2.0359505        6.2187857        3.4497931
H       -1.8910285        4.5025237        1.7231111
H        4.2828545       -2.6696653       -2.0648399
H        6.0320535       -2.8142283       -3.7552039
H        6.4692495        1.3328397       -3.8793339
H        4.7382405        1.6561317       -2.1947609
H        1.4850105       -4.0575413        3.1209151
H        0.8622665       -5.5529103        4.9434451
H       -3.1911825       -5.2947473        3.9681401
H       -2.7372415       -3.7891563        2.1049021
H        0.1811315        8.2120957        4.2601511
H       -1.0956435        7.4355577        5.2278871
H        0.6072525        7.2187487        5.6747941
H       -7.8070005       -0.8919273       -4.5235539
H       -8.1330645        0.8533297       -4.6726339
H       -7.2124685        0.0156737       -5.9367759
H       -0.7570045       -6.6610983        6.2362361
H       -2.4787745       -6.5489153        5.8243521
H       -1.4167615       -7.6441593        4.9066711
H        8.0939215       -0.0790393       -4.8970669
H        7.8994095       -1.8392963       -4.8521129
H        6.8324995       -0.8562733       -5.8849599
