# Supplementary material for: Self-Assembled Liposomes Enhance Electron Transfer for Efficient Photocatalytic CO2 Reduction
Source: J Am Chem Soc. 2022 May 20;144(21):9399–412. doi: 10.1021/jacs.2c01725 (PMC9164230; doi:10.1021/jacs.2c01725)
Supplement: Supplementary file 2 — ja2c01725_si_002.zip [file ja2c01725_si_002.zip › Coordinates/CoP/[CoP]ΓÇô2_M_4_2.xyz]

89

C       -1.0871835       -2.7762741        0.4025408
C       -0.7008515       -3.7376691        1.3480908
C        0.7048065       -3.7125171        1.4144058
C        1.1437135       -2.7387181        0.5036638
N        0.0397035       -2.1031091       -0.0628332
C       -2.4299005       -2.5092041       -0.1035062
C        2.5118695       -2.4311241        0.1010468
C        2.7837465       -1.0828931       -0.3874832
C        3.7539275       -0.6869311       -1.3199512
C        3.7295915        0.7193169       -1.3716122
C        2.7467325        1.1488929       -0.4657582
N        2.1058645        0.0387739        0.0831338
C        2.4346955        2.5125399       -0.0532382
C        1.0820885        2.7781989        0.4283298
C        0.6775525        3.7364489        1.3690948
C       -0.7292415        3.7119059        1.4069358
C       -1.1503375        2.7403719        0.4850958
N       -0.0348345        2.1062069       -0.0609342
C       -2.5096605        2.4337709        0.0546708
C       -2.7704595        1.0865389       -0.4443632
C       -3.7191305        0.6917159       -1.3988612
C       -3.6936835       -0.7146421       -1.4515222
C       -2.7319785       -1.1452081       -0.5241622
N       -2.1034375       -0.0357561        0.0398278
C       -3.5273625        3.3915369        0.1066628
C        3.3922525        3.5304259       -0.1058792
C        3.5278925       -3.3896291        0.1699738
C       -3.3884665       -3.5252111       -0.1717112
C        4.8354215        3.3027739       -0.1808722
C        5.7425455        4.3086209       -0.2083502
N        5.3786995        5.6513099       -0.1810022
C        4.0147665        5.9269759       -0.1675112
C        3.0717125        4.9568139       -0.0940732
C       -4.9538705        3.0724649        0.0758788
C       -5.9239925        4.0155409        0.1487828
N       -5.6474905        5.3791809        0.1794028
C       -4.3047045        5.7413879        0.2258828
C       -3.2993915        4.8336759        0.1998458
C       -3.0721535       -4.9534081       -0.1485882
C       -4.0140515       -5.9213571       -0.2529422
N       -5.3721385       -5.6403471       -0.3756892
C       -5.7365095       -4.2986071       -0.3265872
C       -4.8288935       -3.2940671       -0.2689112
C        3.2969805       -4.8311081        0.2494368
C        4.3016765       -5.7385171        0.3085358
N        5.6423165       -5.3735631        0.3758688
C        5.9234865       -4.0141421        0.2710368
C        4.9558685       -3.0719131        0.1662378
C       -6.6839405        6.3345699        0.5361478
C        6.3375625        6.6850929       -0.5362442
C        6.6881985       -6.3622881        0.1678788
C       -6.3638395       -6.6826701       -0.1642132
Co       0.0014895        0.0015149       -0.0007042
H       -1.3682275       -4.3792961        1.9106108
H        1.3366085       -4.3291611        2.0416278
H        4.4005935       -1.3485121       -1.8835592
H        4.3504815        1.3574129       -1.9881222
H        1.3337035        4.3777939        1.9450548
H       -1.3731425        4.3255429        2.0247078
H       -4.3548485        1.3537929       -1.9742722
H       -4.3024645       -1.3521901       -2.0806352
H        5.2136195        2.2885569       -0.1511452
H        6.8116175        4.1209509       -0.2143392
H        3.7556975        6.9797179       -0.2133402
H        2.0342485        5.2666789       -0.0736542
H       -5.2642945        2.0355469        0.0408538
H       -6.9773925        3.7569669        0.1803178
H       -4.1162635        6.8101669        0.2456588
H       -2.2845285        5.2111469        0.1857328
H       -2.0357385       -5.2647901       -0.1046542
H       -3.7570805       -6.9754001       -0.2839962
H       -6.8047895       -4.1088171       -0.3426752
H       -5.2063395       -2.2795731       -0.2432892
H        2.2832065       -5.2090911        0.2085988
H        4.1126735       -6.8070451        0.3111568
H        6.9768735       -3.7566811        0.3165828
H        5.2668105       -2.0348581        0.1372378
H       -6.8268575        6.4083689        1.6246308
H       -6.4173455        7.3241539        0.1535718
H       -7.6320785        6.0347519        0.0807308
H        6.4239765        6.8176349       -1.6250742
H        6.0318235        7.6372669       -0.0933952
H        7.3227395        6.4228359       -0.1395782
H        6.8687105       -6.5607981       -0.8992042
H        7.6209065       -6.0092541        0.6174408
H        6.4075975       -7.3012121        0.6534578
H       -6.5729075       -6.8497801        0.9030708
H       -7.2977685       -6.4072811       -0.6622872
H       -6.0074745       -7.6212381       -0.5987232
