# Supplementary material for: Self-Assembled Liposomes Enhance Electron Transfer for Efficient Photocatalytic CO2 Reduction
Source: J Am Chem Soc. 2022 May 20;144(21):9399–412. doi: 10.1021/jacs.2c01725 (PMC9164230; doi:10.1021/jacs.2c01725)
Supplement: Supplementary file 2 — ja2c01725_si_002.zip [file ja2c01725_si_002.zip › Coordinates/CoP/[CoP]ΓÇô2_M_4_3.xyz]

89

C       -0.7419434        2.9279472       -0.5196397
C       -0.1656204        4.2081132       -0.4690937
C        1.1011016        4.0770052        0.1540753
C        1.2688446        2.7219112        0.4736363
N        0.1423266        2.0352062        0.0660513
C       -2.0260154        2.4732362       -1.1063967
C        2.4011696        2.0249692        1.1383223
C        2.8551226        0.7377512        0.5595263
C        4.1374256        0.1643802        0.5138133
C        4.0127436       -1.1001608       -0.1131177
C        2.6600216       -1.2713038       -0.4396827
N        1.9678876       -0.1481428       -0.0317287
C        1.9762336       -2.4109088       -1.1036437
C        0.6806446       -2.8654968       -0.5371597
C        0.0992076       -4.1459038       -0.4950837
C       -1.1752484       -4.0138538        0.1101893
C       -1.3443634       -2.6606368        0.4317973
N       -0.2119314       -1.9735368        0.0391583
C       -2.4790634       -1.9706708        1.0985363
C       -2.9302624       -0.6770708        0.5330213
C       -4.2110074       -0.1004778        0.4847143
C       -4.0781524        1.1728032       -0.1244627
C       -2.7235914        1.3416292       -0.4417087
N       -2.0380014        0.2097802       -0.0487647
C       -3.0553694       -2.5076478        2.2429643
C        2.5448726       -2.9977368       -2.2305617
C        2.9794206        2.5546742        2.2855123
C       -2.5446504        3.0361182       -2.2655867
C        3.8183276       -2.5702378       -2.8156457
C        4.4275756       -3.2377568       -3.8247387
N        3.8632416       -4.3469008       -4.4372557
C        2.5868616       -4.7036088       -4.0291537
C        1.9385136       -4.0743048       -3.0194987
C       -4.0972024       -1.8496268        3.0355033
C       -4.7144354       -2.4478548        4.0825283
N       -4.3808374       -3.7210008        4.5203673
C       -3.3080164       -4.3376788        3.8930613
C       -2.6510314       -3.7788688        2.8483173
C       -1.8821304        4.0759142       -3.0568717
C       -2.4616824        4.6653482       -4.1303457
N       -3.7396854        4.3420342       -4.5630247
C       -4.3396254        3.2444752       -3.9599847
C       -3.8014584        2.6140202       -2.8887487
C        2.5737796        3.8214272        2.8995153
C        3.2211216        4.3682752        3.9565093
N        4.2891006        3.7450692        4.5854423
C        4.6326646        2.4809852        4.1302223
C        4.0236156        1.8937162        3.0720403
C       -5.2493564       -4.4529718        5.4288713
C        4.6480236       -5.2183028       -5.2974157
C        5.1390446        4.4623982        5.5226633
C       -4.2720104        4.8917692       -5.8009977
Co      -0.0348604        0.0307792        0.0043323
H       -0.6186174        5.1314162       -0.8098987
H        1.8152946        4.8721912        0.3356603
H        5.0588826        0.6199952        0.8557623
H        4.8124536       -1.8085768       -0.2977697
H        0.5556106       -5.0723398       -0.8198567
H       -1.8936144       -4.8080478        0.2793393
H       -5.1348024       -0.5571268        0.8186813
H       -4.8727694        1.8886092       -0.3035917
H        4.3036136       -1.6788358       -2.4382657
H        5.3792456       -2.9168118       -4.2368187
H        2.1233056       -5.4987388       -4.6051837
H        0.9159956       -4.3662148       -2.8239427
H       -4.3661254       -0.8255618        2.8117093
H       -5.4792064       -1.9446318        4.6662623
H       -3.0081084       -5.2894388        4.3205133
H       -1.7858494       -4.3007838        2.4598703
H       -0.8735944        4.3746892       -2.8039307
H       -1.9513464        5.4228552       -4.7163277
H       -5.2734124        2.9221132       -4.4092667
H       -4.3320254        1.7603412       -2.4874517
H        1.7109406        4.3472632        2.5112683
H        2.9165776        5.3146832        4.3925993
H        5.3998456        1.9748502        4.7081423
H        4.3055286        0.8767912        2.8320443
H       -6.0797664       -4.9440558        4.9021453
H       -4.6692504       -5.2179708        5.9525413
H       -5.6664614       -3.7671848        6.1726823
H        5.1494546       -6.0163848       -4.7318277
H        3.9976566       -5.6794318       -6.0469877
H        5.4095456       -4.6298628       -5.8169757
H        4.5445376        5.2067712        6.0596773
H        5.5554306        3.7618022        6.2528143
H        5.9697476        4.9763702        5.0187563
H       -5.3647354        4.9027862       -5.7592027
H       -3.9244844        5.9208152       -5.9239997
H       -3.9608334        4.3085782       -6.6795537
