# Supplementary material for: Self-Assembled Liposomes Enhance Electron Transfer for Efficient Photocatalytic CO2 Reduction
Source: J Am Chem Soc. 2022 May 20;144(21):9399–412. doi: 10.1021/jacs.2c01725 (PMC9164230; doi:10.1021/jacs.2c01725)
Supplement: Supplementary file 2 — ja2c01725_si_002.zip [file ja2c01725_si_002.zip › Coordinates/CoP/[CoP]ΓÇô2_M_6_1.xyz]

89

C        2.6316346       -1.2191098       -0.8073519
C        3.2479176       -2.4932128       -0.8812189
C        2.3764546       -3.4073088       -0.2744779
C        1.2317686       -2.6934238        0.1308971
N        1.3757746       -1.3587538       -0.2123209
C        3.2118216        0.0269172       -1.1667199
C       -0.0004334       -3.2233778        0.7130691
C       -1.2324574       -2.6931388        0.1307581
C       -2.3771884       -3.4067788       -0.2749059
C       -3.2484324       -2.4924388       -0.8816039
C       -2.6319664       -1.2184418       -0.8074169
N       -1.3762054       -1.3583908       -0.2122389
C       -3.2119384        0.0277552       -1.1665359
C       -2.6315994        1.2680042       -0.7879119
C       -3.2569694        2.5387272       -0.8326169
C       -2.3850734        3.4477292       -0.2193569
C       -1.2320924        2.7337922        0.1633211
N       -1.3718824        1.4043742       -0.2022739
C        0.0004226        3.2581282        0.7493141
C        1.2326656        2.7335202        0.1629701
C        2.3856626        3.4472092       -0.2201079
C        3.2572766        2.5379592       -0.8334099
C        2.6317246        1.2673422       -0.7883149
N        1.3721536        1.4040192       -0.2024269
C        0.0006726        4.2207722        1.7574821
C       -4.5570214        0.0425622       -1.8001819
C       -0.0006164       -4.2028768        1.7039301
C        4.5569246        0.0413652       -1.8003369
C       -4.7515884        0.3979722       -3.1680499
C       -5.9898584        0.4295322       -3.7489959
N       -7.1523584        0.1494012       -3.0091239
C       -6.9860374       -0.2530878       -1.6727479
C       -5.7513794       -0.2804818       -1.0858059
C        1.2111016        4.7584152        2.3733021
C        1.1844546        5.7397912        3.3083771
N        0.0011656        6.2847822        3.7865191
C       -1.1823644        5.7399922        3.3087501
C       -1.2094724        4.7586242        2.3736801
C        5.7512486       -0.2812698       -1.0857079
C        6.9859356       -0.2541988       -1.6725979
N        7.1523296        0.1475312       -3.0091929
C        5.9898666        0.4272362       -3.7492879
C        4.7515616        0.3959922       -3.1683909
C        1.2098026       -4.7515328        2.3099931
C        1.1825896       -5.7496328        3.2271231
N       -0.0009994       -6.3026608        3.6950571
C       -1.1843994       -5.7494088        3.2269001
C       -1.2112514       -4.7513008        2.3097691
C        0.0013896        7.5190122        4.5569141
C       -8.3753084       -0.2020018       -3.7126829
C       -0.0011894       -7.5500398        4.4441021
C        8.3753046       -0.2043018       -3.7124959
Co      -0.0000354        0.0222872       -0.1488359
H        4.2259676       -2.6894548       -1.3017419
H        2.5166736       -4.4766058       -0.1720759
H       -2.5175984       -4.4760668       -0.1726699
H       -4.2264634       -2.6884508       -1.3022779
H       -4.2381834        2.7351162       -1.2459809
H       -2.5302034        4.5144502       -0.0987609
H        2.5310006        4.5139242       -0.0996989
H        4.2384266        2.7341172       -1.2470329
H       -3.8916364        0.6615092       -3.7788139
H       -6.1536084        0.7037512       -4.7850249
H       -7.9004244       -0.4989968       -1.1445039
H       -5.6859354       -0.5642178       -0.0388519
H        2.1755006        4.3486602        2.1000231
H        2.0900176        6.1321692        3.7600491
H       -2.0877194        6.1325242        3.7607061
H       -2.1740264        4.3490262        2.1007131
H        5.6857466       -0.5643928       -0.0385919
H        7.9002976       -0.4997918       -1.1441629
H        6.1536706        0.7008782       -4.7854609
H        3.8916436        0.6591792       -3.7793539
H        2.1742746       -4.3376618        2.0429331
H        2.0878856       -6.1509988        3.6713541
H       -2.0898534       -6.1506088        3.6709591
H       -2.1755944       -4.3372558        2.0425151
H        0.0013916        8.4085412        3.9113291
H       -0.8854664        7.5524852        5.1961071
H        0.8884216        7.5523142        5.1958741
H       -8.3715784       -1.2481328       -4.0576979
H       -9.2343834       -0.0580698       -3.0508249
H       -8.4982774        0.4494742       -4.5829959
H        0.8857156       -7.5945108        5.0825411
H       -0.8881874       -7.5943148        5.0824271
H       -0.0012444       -8.4281948        3.7831791
H        8.4983466        0.4466972       -4.5831559
H        9.2343486       -0.0600438       -3.0506699
H        8.3715506       -1.2506208       -4.0569429
