# Supplementary material for: Self-Assembled Liposomes Enhance Electron Transfer for Efficient Photocatalytic CO2 Reduction
Source: J Am Chem Soc. 2022 May 20;144(21):9399–412. doi: 10.1021/jacs.2c01725 (PMC9164230; doi:10.1021/jacs.2c01725)
Supplement: Supplementary file 2 — ja2c01725_si_002.zip [file ja2c01725_si_002.zip › Coordinates/CoP/[CoP]ΓÇô2_M_6_2.xyz]

89

C        2.6451115       -1.3609819        0.4734478
C        3.9262295       -1.0196959        0.9862418
C        4.0713675        0.3501331        0.8386788
C        2.8902475        0.8445791        0.2282728
N        1.9716515       -0.1969019        0.0717288
C        2.1708175       -2.6675019        0.2482188
C        2.6806465        2.1993281       -0.1917602
C        1.3431435        2.6708531       -0.3807652
C        0.9633475        3.9498631       -0.8668932
C       -0.4003415        4.0859791       -0.6617382
C       -0.8651355        2.8652981       -0.1054272
N        0.1967615        1.9631051        0.0104318
C       -2.1900095        2.6144961        0.3130058
C       -2.6679455        1.3039751        0.5072088
C       -3.9594925        0.9574031        0.9908598
C       -4.1068675       -0.4087579        0.8146238
C       -2.9155915       -0.8960659        0.2174308
N       -1.9912845        0.1460101        0.0998108
C       -2.7019245       -2.2415399       -0.2251552
C       -1.3640435       -2.7061819       -0.4279602
C       -0.9850535       -3.9688999       -0.9569172
C        0.3785415       -4.1109899       -0.7614652
C        0.8451855       -2.9078819       -0.1686022
N       -0.2180525       -2.0105509       -0.0157392
C       -3.8308345       -3.1078939       -0.4248342
C       -3.1139125        3.7647901        0.4852758
C        3.8127735        3.0647951       -0.3669362
C        3.0943175       -3.8209249        0.3916078
C       -2.8085425        4.8655801        1.3420208
C       -3.6437225        5.9389981        1.4845468
N       -4.8827815        5.9943031        0.8242948
C       -5.1808615        4.9566611       -0.0752242
C       -4.3471105        3.8833511       -0.2258892
C       -3.8360085       -4.5236479       -0.1210572
C       -4.9221465       -5.3184209       -0.3181262
N       -6.0972325       -4.8425259       -0.8997132
C       -6.1591675       -3.4710559       -1.1608272
C       -5.1025985       -2.6444139       -0.9410142
C        4.3503095       -3.9005959       -0.2841962
C        5.1914795       -4.9696759       -0.1447592
N        4.8403365       -6.0799009        0.6403488
C        3.6287575       -6.0133839        1.3481198
C        2.7852695       -4.9453989        1.2163168
C        5.0829715        2.6042681       -0.8884012
C        6.1475215        3.4278961       -1.0809102
N        6.1205115        4.7759961       -0.7171162
C        4.9159175        5.2682271       -0.2146462
C        3.8226215        4.4778581       -0.0450092
C       -7.3192695       -5.6268779       -0.8266202
C       -5.5616645        7.2729041        0.6882378
C        7.1339245        5.6898371       -1.2182842
C        5.8747815       -7.0020729        1.0799658
Co      -0.0092695       -0.0242679        0.0382838
H        4.6411185       -1.7236629        1.3919208
H        4.9256515        0.9511871        1.1209198
H        1.6295815        4.6815801       -1.3019152
H       -1.0230255        4.9439161       -0.8804012
H       -4.6813775        1.6568621        1.3918358
H       -4.9662465       -1.0125529        1.0742748
H       -1.6535885       -4.6882339       -1.4090072
H        1.0024715       -4.9581159       -1.0157992
H       -1.8759025        4.8615621        1.8991008
H       -3.4236975        6.7806331        2.1313878
H       -6.1214655        5.0567381       -0.6050202
H       -4.6461735        3.0919631       -0.9072192
H       -2.9630305       -4.9745529        0.3361948
H       -4.9344645       -6.3653109       -0.0350412
H       -7.0908345       -3.1238199       -1.5944902
H       -5.2139085       -1.6014759       -1.2158452
H        4.6594885       -3.0847069       -0.9309442
H        6.1465475       -5.0428279       -0.6525512
H        3.4047465       -6.8740919        1.9680708
H        1.8421525       -4.9646919        1.7550858
H        5.1899355        1.5663621       -1.1832252
H        7.0770005        3.0845411       -1.5216722
H        4.9291065        6.3129531        0.0780638
H        2.9485835        4.9258321        0.4130828
H       -7.8283715       -5.5158929        0.1430238
H       -8.0062015       -5.3098269       -1.6168682
H       -7.0860275       -6.6845749       -0.9780852
H       -5.1343065        7.8865921       -0.1204552
H       -6.6212175        7.1051521        0.4738008
H       -5.4840275        7.8314531        1.6256598
H        6.9220765        6.0240641       -2.2454272
H        7.1855955        6.5702731       -0.5709612
H        8.1104975        5.1972491       -1.2077042
H        6.4350445       -6.6155459        1.9458218
H        5.4211295       -7.9577599        1.3588698
H        6.5794615       -7.1807529        0.2625308
