# Supplementary material for: Self-Assembled Liposomes Enhance Electron Transfer for Efficient Photocatalytic CO2 Reduction
Source: J Am Chem Soc. 2022 May 20;144(21):9399–412. doi: 10.1021/jacs.2c01725 (PMC9164230; doi:10.1021/jacs.2c01725)
Supplement: Supplementary file 2 — ja2c01725_si_002.zip [file ja2c01725_si_002.zip › Coordinates/CoP/[CoP]ΓÇô2_M_8.xyz]

89

C       -1.1945261       -2.8185674       -0.2178845
C       -2.3780061       -3.4325704       -0.7153985
C       -3.3630681       -2.4551704       -0.7559045
C       -2.8007401       -1.2537034       -0.2468905
N       -1.4462041       -1.4670164        0.0273595
C        0.0354639       -3.4813634        0.0309215
C       -3.5096331       -0.0181974       -0.0195215
C       -2.8070541        1.2189746        0.2151635
C       -3.3790691        2.4190316        0.7172735
C       -2.3965901        3.3993616        0.6879785
C       -1.2056971        2.7887806        0.2040825
N       -1.4501161        1.4364306       -0.0433815
C        0.0247489        3.4554916       -0.0318275
C        1.2571139        2.7888206       -0.2527175
C        2.4491079        3.3960956       -0.7394085
C        3.4347229        2.4192296       -0.7482745
C        2.8635389        1.2240976       -0.2322405
N        1.5046059        1.4410826        0.0160805
C        3.5687629       -0.0069974        0.0218075
C        2.8646509       -1.2409454        0.2674115
C        3.4332399       -2.4345194        0.7893445
C        2.4513659       -3.4149684        0.7663475
C        1.2632029       -2.8111474        0.2662095
N        1.5095939       -1.4621964        0.0019955
C        5.0057479       -0.0041234        0.0336435
C        0.0230279        4.9433096       -0.0455765
C       -4.9454151       -0.0199484       -0.0306655
C        0.0383209       -4.9691854        0.0434555
C       -0.8265411        5.7048886       -0.9039145
C       -0.8354181        7.0727016       -0.9048595
N        0.0370839        7.8106936       -0.0867445
C        0.8471839        7.0891246        0.8070325
C        0.8552979        5.7215236        0.8152515
C        5.8157049       -1.0965514       -0.4646715
C        7.1753919       -1.0749734       -0.4573575
N        7.9005059       -0.0220424        0.1039685
C        7.1643309        1.0712626        0.5663035
C        5.8053499        1.0940766        0.5388685
C       -0.8162791       -5.7341374        0.8937295
C       -0.8208781       -7.1019854        0.8935295
N        0.0610439       -7.8365804        0.0823975
C        0.8765739       -7.1116724       -0.8037465
C        0.8805049       -5.7440414       -0.8106975
C       -5.7523891       -1.1110304        0.4767375
C       -7.1119621       -1.0933674        0.4701255
N       -7.8408291       -0.0475084       -0.0993705
C       -7.1081491        1.0440756       -0.5710465
C       -5.7494251        1.0717366       -0.5443565
C        9.3187769        0.1206666       -0.1812355
C       -0.2530171        9.2090746        0.1855815
C       -9.2590231        0.0938016        0.1869465
C       -0.2228481       -9.2354254       -0.1940665
Co       0.0297939       -0.0131814        0.0010425
H       -2.4655551       -4.4695864       -1.0140675
H       -4.3783841       -2.5762584       -1.1094985
H       -4.3982881        2.5365356        1.0606725
H       -2.4906901        4.4361386        0.9854275
H        2.5413789        4.4286256       -1.0517435
H        4.4554449        2.5349946       -1.0877055
H        4.4505059       -2.5478194        1.1398155
H        2.5433449       -4.4476314        1.0784055
H       -1.5009161        5.1866596       -1.5798905
H       -1.4761681        7.6617436       -1.5513045
H        1.4782149        7.6908496        1.4514345
H        1.5316229        5.2160536        1.4989785
H        5.3298889       -1.9566754       -0.9113055
H        7.7719499       -1.8742404       -0.8834475
H        7.7519109        1.8768066        0.9939885
H        5.3091909        1.9564476        0.9695575
H       -1.4981001       -5.2185044        1.5642165
H       -1.4653521       -7.6935994        1.5339015
H        1.5150849       -7.7108714       -1.4431265
H        1.5611519       -5.2358064       -1.4880715
H       -5.2639851       -1.9659954        0.9303285
H       -7.7057711       -1.8908484        0.9034015
H       -7.6984391        1.8440856       -1.0054025
H       -5.2564861        1.9320026       -0.9828315
H        9.5028249        0.5810736       -1.1642085
H        9.7855569        0.7448916        0.5864275
H        9.7980189       -0.8624454       -0.1630155
H       -1.0330741        9.3303716        0.9538995
H        0.6549529        9.7123136        0.5309015
H       -0.5908761        9.6996626       -0.7320145
H       -9.4428031        0.5613006        1.1666265
H       -9.7285561        0.7109136       -0.5847905
H       -9.7358051       -0.8906304        0.1770125
H       -0.9964621       -9.3579634       -0.9686885
H        0.6892789       -9.7355534       -0.5328945
H       -0.5664921       -9.7282584        0.7201775
