# Supplementary material for: Self-Assembled Liposomes Enhance Electron Transfer for Efficient Photocatalytic CO2 Reduction
Source: J Am Chem Soc. 2022 May 20;144(21):9399–412. doi: 10.1021/jacs.2c01725 (PMC9164230; doi:10.1021/jacs.2c01725)
Supplement: Supplementary file 2 — ja2c01725_si_002.zip [file ja2c01725_si_002.zip › Coordinates/CoP/[CoP]ΓÇô2_M_8_2.xyz]

89

C        2.7351166       -1.2116205       -0.6481606
C        3.3338956       -2.4850325       -0.8407586
C        2.4187166       -3.4444515       -0.3814126
C        1.2751316       -2.7543455        0.0725894
N        1.4641476       -1.3960615       -0.1034046
C        3.3281596        0.0569835       -0.9279006
C        0.0217736       -3.3213045        0.5989394
C       -1.2381524       -2.7687645        0.0754864
C       -2.3876154       -3.4692065       -0.3489136
C       -3.3098334       -2.5208625       -0.8157686
C       -2.7093654       -1.2431055       -0.6599956
N       -1.4313794       -1.4145175       -0.1284796
C       -3.3103574        0.0174535       -0.9578926
C       -2.7201634        1.2905075       -0.6936026
C       -3.3194704        2.5603875       -0.9067466
C       -2.4083184        3.5270935       -0.4547126
C       -1.2665504        2.8445935        0.0151834
N       -1.4526174        1.4838875       -0.1445516
C       -0.0178814        3.4194725        0.5437564
C        1.2464876        2.8592895        0.0393354
C        2.3989776        3.5531665       -0.3873656
C        3.3253226        2.5974935       -0.8306756
C        2.7243856        1.3222355       -0.6574456
N        1.4419386        1.5019645       -0.1397746
C       -0.0344064        4.4762715        1.4536834
C       -4.6819994        0.0020285       -1.5374616
C        0.0307696       -4.3663455        1.5224704
C        4.7030146        0.0637485       -1.5000616
C       -4.9310244       -0.3239245       -2.9041946
C       -6.1924024       -0.3575015       -3.4328676
N       -7.3186844       -0.0203725       -2.6610296
C       -7.1081844        0.2466315       -1.2964636
C       -5.8493204        0.2764215       -0.7625856
C        1.1649216        5.0781045        2.0345044
C        1.1212176        6.1362525        2.8806594
N       -0.0700214        6.7129665        3.2974184
C       -1.2440094        6.1236225        2.8500824
C       -1.2545424        5.0649035        2.0035844
C        5.8642686       -0.2249445       -0.7215816
C        7.1241176       -0.2223705       -1.2543996
N        7.3493346        0.1186165       -2.5998416
C        6.2192586        0.3567755       -3.4024876
C        4.9571406        0.3499095       -2.8749516
C        1.2464126       -4.9491765        2.0882894
C        1.2289306       -5.9984285        2.9463964
N        0.0512266       -6.5818535        3.3918244
C       -1.1364854       -6.0083805        2.9607124
C       -1.1731444       -4.9598155        2.1023774
C       -0.0853914        8.0083815        3.9592894
C       -8.6358714       -0.4469545       -3.1058096
C        0.0606456       -7.8701575        4.0675074
C        8.5986766       -0.2739965       -3.2318566
Co       0.0046626        0.0448655        0.0051074
H        4.3167166       -2.6590995       -1.2610026
H        2.5377596       -4.5216235       -0.4016426
H       -2.5053374       -4.5466135       -0.3480146
H       -4.2952114       -2.7052235       -1.2256386
H       -4.3000124        2.7272675       -1.3352046
H       -2.5286334        4.6037275       -0.4898946
H        2.5161026        4.6305335       -0.4035846
H        4.3139426        2.7752865       -1.2355586
H       -4.0944374       -0.5595445       -3.5572726
H       -6.3965524       -0.6039165       -4.4687966
H       -8.0027214        0.4598515       -0.7219566
H       -5.7444354        0.5258125        0.2902744
H        2.1352926        4.6544025        1.8082874
H        2.0193786        6.5725095        3.3062854
H       -2.1574744        6.5506395        3.2517954
H       -2.2142054        4.6315735        1.7511634
H        5.7542406       -0.4604265        0.3339164
H        8.0145376       -0.4414585       -0.6757806
H        6.4276056        0.5789935       -4.4430886
H        4.1239106        0.5796335       -3.5344496
H        2.2082306       -4.5194645        1.8378594
H        2.1391176       -6.4216305        3.3594504
H       -2.0380244       -6.4384105        3.3855554
H       -2.1414334       -4.5372905        1.8652954
H       -0.0809524        8.8399685        3.2405024
H       -0.9806684        8.0913565        4.5821474
H        0.7931526        8.1009495        4.6042244
H       -8.8231674       -1.5116525       -2.8936336
H       -9.4040454        0.1472035       -2.6020716
H       -8.7292394       -0.2868865       -4.1840896
H        0.9514166       -7.9473175        4.6975284
H       -0.8225154       -7.9550745        4.7071684
H        0.0604406       -8.7093265        3.3575674
H        8.7598676        0.3270555       -4.1317076
H        9.4306726       -0.0942735       -2.5444856
H        8.6052206       -1.3380665       -3.5171926
