# Supplementary material for: Self-Assembled Liposomes Enhance Electron Transfer for Efficient Photocatalytic CO2 Reduction
Source: J Am Chem Soc. 2022 May 20;144(21):9399–412. doi: 10.1021/jacs.2c01725 (PMC9164230; doi:10.1021/jacs.2c01725)
Supplement: Supplementary file 2 — ja2c01725_si_002.zip [file ja2c01725_si_002.zip › Coordinates/CoP_CO/[CoP(CO)]+1_M_1.xyz]

91

C        2.61184507      -1.19999230      -0.71132176
C        3.19512743      -2.49396375      -0.88005098
C        2.36831167      -3.39281912      -0.23761369
C        1.25493500      -2.65403563       0.27596546
N        1.39791514      -1.34173056      -0.04162029
C        3.15921675       0.05913452      -1.03301122
C        0.07809297      -3.17653397       0.95520950
C       -1.20812008      -2.66588445       0.48611738
C       -2.41412997      -3.39163293       0.29584313
C       -3.32776690      -2.52298989      -0.28566533
C       -2.67685935      -1.27097114      -0.44898359
N       -1.37968429      -1.38617301       0.03202973
C       -3.28230940      -0.04130765      -0.87138191
C       -2.69791051       1.22839478      -0.56356565
C       -3.22014849       2.53019104      -0.79590401
C       -2.33686506       3.43673150      -0.22102369
C       -1.25943918       2.68731673       0.31173582
N       -1.46670299       1.35796309       0.08023822
C       -0.02938819       3.22266972       0.90533520
C        1.20787973       2.69969614       0.35975277
C        2.39854239       3.43277461       0.02628305
C        3.24359557       2.56198639      -0.62165250
C        2.58485345       1.28966249      -0.65838266
N        1.33575785       1.41607638      -0.06225178
C       -0.05847390       4.23144059       1.87771235
C       -4.54771591      -0.12249933      -1.56812321
C        0.18926397      -4.13668870       1.97118572
C        4.45976325       0.10961962      -1.73405542
C       -4.78421624      -1.11982026      -2.56749637
C       -5.95967068      -1.18174791      -3.26175616
N       -6.98986863      -0.30318077      -3.01262482
C       -6.82576239       0.63806207      -2.02864416
C       -5.65498955       0.75259410      -1.33048672
C        1.12230792       4.75785704       2.53461617
C        1.05773400       5.76395985       3.44858746
N       -0.13399793       6.32575544       3.84106679
C       -1.29249970       5.79764202       3.32126609
C       -1.28690045       4.79292382       2.40396452
C        5.60043471      -0.57036287      -1.26972471
C        6.79153653      -0.49347185      -1.96413568
N        6.89082377       0.23617601      -3.10061089
C        5.81319848       0.91248458      -3.57317516
C        4.60383600       0.86757645      -2.91357838
C        1.45349093      -4.66576415       2.44694664
C        1.52530455      -5.62725099       3.40689979
N        0.40710648      -6.13333322       4.02729338
C       -0.81032846      -5.59075189       3.69027050
C       -0.94096364      -4.63374668       2.73212588
C       -0.16406684       7.50195231       4.70948376
C       -8.25768193      -0.43927685      -3.73544016
C        0.50224032      -7.26612608       4.94668416
C        8.16259460       0.29097899      -3.85533248
Co      -0.03487545       0.01379560      -0.08329393
H        4.10981279      -2.72245481      -1.40885347
H        2.49379267      -4.46498484      -0.17342297
H       -2.56712656      -4.43792046       0.52196891
H       -4.35669516      -2.74071874      -0.53699204
H       -4.12545591       2.77736369      -1.32981859
H       -2.41920623       4.51575629      -0.21514720
H        2.55970374       4.48714452       0.20128819
H        4.23158138       2.77801874      -1.00497092
H       -3.99912761      -1.82042527      -2.82470312
H       -6.13338396      -1.90239077      -4.05157313
H       -7.68175791       1.27088466      -1.82904880
H       -5.60822608       1.49069092      -0.54085744
H        2.09634418       4.33273837       2.33322714
H        1.94461283       6.16012785       3.92996052
H       -2.21410291       6.22542636       3.69902936
H       -2.24299536       4.40696153       2.07610930
H        5.56826854      -1.14301804      -0.35182835
H        7.69015809      -0.99652570      -1.63194376
H        5.96025798       1.47172070      -4.48848690
H        3.76203436       1.41366014      -3.32068489
H        2.38767742      -4.28603492       2.05567135
H        2.47291576      -6.03063678       3.74531350
H       -1.66105426      -5.96245589       4.24998977
H       -1.92786860      -4.22288449       2.56928992
H       -0.11639935       8.42519367       4.12116596
H       -1.08601249       7.49887933       5.29492846
H        0.68613248       7.47083635       5.39425010
H       -8.82708033      -1.29118468      -3.35001154
H       -8.84327580       0.47211852      -3.61156993
H       -8.05749862      -0.59013428      -4.79888472
H        1.45150854      -7.21999107       5.48503906
H       -0.31410671      -7.21652523       5.67043758
H        0.44326188      -8.21729237       4.40563873
H        8.41062763       1.33353720      -4.05825654
H        8.95123145      -0.16423222      -3.25854668
H        8.04316713      -0.25594956      -4.79256832
C       -0.13949100      -0.21933446      -2.17959946
O       -0.28227868      -0.81420324      -3.14405334
