# Supplementary material for: Self-Assembled Liposomes Enhance Electron Transfer for Efficient Photocatalytic CO2 Reduction
Source: J Am Chem Soc. 2022 May 20;144(21):9399–412. doi: 10.1021/jacs.2c01725 (PMC9164230; doi:10.1021/jacs.2c01725)
Supplement: Supplementary file 2 — ja2c01725_si_002.zip [file ja2c01725_si_002.zip › Coordinates/CoP_CO/[CoP(CO)]+1_M_3.xyz]

91

C        2.62086481      -1.19998275      -0.73876638
C        3.20403744      -2.49396940      -0.90583389
C        2.37269860      -3.39342387      -0.26958680
C        1.25725829      -2.65493715       0.23863661
N        1.40213056      -1.34203376      -0.07823809
C        3.17339380       0.05966863      -1.05232207
C        0.07982611      -3.17638005       0.91630478
C       -1.20556680      -2.66519699       0.44829652
C       -2.41373626      -3.39046098       0.26599143
C       -3.32886456      -2.52336981      -0.31364442
C       -2.67762292      -1.27188288      -0.48428900
N       -1.37729087      -1.38723390      -0.01028567
C       -3.28643422      -0.04229420      -0.89898611
C       -2.69672027       1.22668411      -0.60063971
C       -3.21966517       2.52808133      -0.83387176
C       -2.33543886       3.43532698      -0.26212838
C       -1.25683788       2.68643040       0.26996726
N       -1.46347665       1.35716796       0.03884152
C       -0.02908683       3.22137086       0.86730987
C        1.20995472       2.69837436       0.32868627
C        2.40500766       3.43066878       0.01002323
C        3.25501522       2.56132838      -0.63292327
C        2.59458370       1.29013506      -0.68252187
N        1.33960782       1.41608734      -0.09905095
C       -0.06262439       4.22564879       1.84614355
C       -4.56633749      -0.12039513      -1.56966424
C        0.19046703      -4.13169721       1.93863892
C        4.48577250       0.11032919      -1.72835036
C       -4.82870993      -1.11698784      -2.56356978
C       -6.02251500      -1.17994890      -3.22547773
N       -7.04649926      -0.30169007      -2.94885125
C       -6.85616963       0.63978772      -1.96857153
C       -5.66699053       0.75491559      -1.30301251
C        1.11456017       4.74304443       2.51489205
C        1.04608026       5.73890331       3.44037811
N       -0.14655537       6.29837722       3.83081957
C       -1.30211864       5.78012811       3.29704542
C       -1.29269278       4.78554298       2.36806050
C        5.61474303      -0.58014132      -1.24897824
C        6.81945631      -0.50274703      -1.91867134
N        6.94512145       0.23721898      -3.04639652
C        5.88010480       0.92491567      -3.53218217
C        4.65827819       0.88023021      -2.89702238
C        1.45419848      -4.65820554       2.41644481
C        1.52655407      -5.60879911       3.38771151
N        0.40931138      -6.10586725       4.01540516
C       -0.80764266      -5.56697528       3.67399788
C       -0.93893251      -4.62067983       2.70468269
C       -0.18003382       7.45862269       4.72143643
C       -8.33720230      -0.44365362      -3.62754883
C        0.50687283      -7.22181101       4.95597821
C        8.23022970       0.29095900      -3.77718797
Co      -0.03135681       0.01308641      -0.12698961
H        4.12198158      -2.72246787      -1.42895821
H        2.49767452      -4.46565650      -0.20522722
H       -2.56680890      -4.43555972       0.49728674
H       -4.35980107      -2.74072965      -0.55659432
H       -4.12726244       2.77355763      -1.36491852
H       -2.41831874       4.51429683      -0.25614469
H        2.56651098       4.48383243       0.19181248
H        4.24756284       2.77768369      -1.00382911
H       -4.05051540      -1.81760784      -2.84109404
H       -6.21750890      -1.90150152      -4.00950022
H       -7.70735579       1.27091411      -1.74461915
H       -5.59878689       1.49299973      -0.51485478
H        2.08904128       4.31789564       2.31615135
H        1.93054389       6.12694821       3.93251478
H       -2.22526573       6.20600214       3.67291440
H       -2.24776245       4.40617111       2.02997444
H        5.56221051      -1.16051806      -0.33690929
H        7.70891393      -1.01290687      -1.57295323
H        6.04805507       1.49260026      -4.43862343
H        3.82756676       1.43529682      -3.31468720
H        2.38837442      -4.28446290       2.01965163
H        2.47426383      -6.00932961       3.72904640
H       -1.65798268      -5.93117387       4.23905603
H       -1.92593013      -4.21115281       2.53965558
H       -0.11921994       8.39168210       4.15036811
H       -1.10919704       7.45026916       5.29501873
H        0.66128392       7.40902736       5.41585288
H       -8.90530012      -1.27629382      -3.19985112
H       -8.90835456       0.47839687      -3.51394152
H       -8.17175480      -0.62872209      -4.69155864
H        1.45277751      -7.15969811       5.49843030
H       -0.31367363      -7.16455992       5.67410486
H        0.45686984      -8.18210366       4.43073399
H        8.49017803       1.33380731      -3.96347379
H        9.00486867      -0.17736999      -3.17218325
H        8.12411697      -0.24407272      -4.72297686
C       -0.13067816      -0.22009056      -2.21347380
O       -0.26947770      -0.81442614      -3.17938373
