# Supplementary material for: Self-Assembled Liposomes Enhance Electron Transfer for Efficient Photocatalytic CO2 Reduction
Source: J Am Chem Soc. 2022 May 20;144(21):9399–412. doi: 10.1021/jacs.2c01725 (PMC9164230; doi:10.1021/jacs.2c01725)
Supplement: Supplementary file 2 — ja2c01725_si_002.zip [file ja2c01725_si_002.zip › Coordinates/CoP_CO/[CoP(CO)]+1_M_5.xyz]

91

C        2.61576052      -1.27254697      -0.74292432
C        3.10838873      -2.59323960      -0.96593231
C        2.23952181      -3.46678007      -0.33344194
C        1.18397256      -2.68560115       0.21300135
N        1.40331165      -1.36507477      -0.07165589
C        3.22038276      -0.01557785      -1.07005095
C       -0.02072937      -3.17371746       0.86253891
C       -1.27536418      -2.61902829       0.41400352
C       -2.52637773      -3.29171665       0.26259242
C       -3.38493159      -2.41654922      -0.37312603
C       -2.66703795      -1.20231382      -0.59522492
N       -1.38547634      -1.35553809      -0.11453453
C       -3.22698243       0.03470243      -1.07291976
C       -2.61846322       1.28973348      -0.74529863
C       -3.11251863       2.61190046      -0.96360454
C       -2.24665229       3.48235280      -0.32417237
C       -1.19191409       2.69734185       0.22121496
N       -1.40846249       1.37961513      -0.07295098
C        0.01206280       3.18299539       0.87427205
C        1.26676758       2.62925136       0.42458322
C        2.51734086       3.30529377       0.27443788
C        3.37444527       2.43440279      -0.36723922
C        2.65546301       1.21984286      -0.59347071
N        1.37544920       1.37000774      -0.11193476
C       -0.05911232       4.18996778       1.87694948
C       -4.46958665      -0.03298133      -1.80310547
C        0.05017833      -4.18292784       1.86302746
C        4.46472504       0.05250570      -1.79691952
C       -4.70976629      -1.06955933      -2.76213152
C       -5.86567205      -1.12829305      -3.48813117
N       -6.87305650      -0.20867657      -3.31310853
C       -6.70808775       0.77258033      -2.37183092
C       -5.55595628       0.88553479      -1.64264988
C        1.07828620       4.61852052       2.65078077
C        0.98710112       5.59998318       3.59484842
N       -0.19979216       6.21907934       3.88691277
C       -1.33114043       5.77985101       3.24947875
C       -1.29404648       4.79830014       2.30205276
C        5.55050714      -0.86690484      -1.63248448
C        6.70435392      -0.75602415      -2.35816322
N        6.87862962       0.23321638      -3.29073312
C        5.86953149       1.14776248      -3.47493954
C        4.71049638       1.08995367      -2.75303165
C        1.28545315      -4.78965387       2.28911963
C        1.32292801      -5.77172654       3.23605146
N        0.19154381      -6.21345424       3.87139736
C       -0.99592046      -5.59638713       3.57809080
C       -1.08755294      -4.61431818       2.63461368
C       -0.25434432       7.34962725       4.81856465
C       -8.11980980      -0.33901896      -4.07428693
C        0.24650033      -7.34508793       4.80188081
C        8.07562618       0.26817104      -4.13681775
Co      -0.00387309       0.00764377      -0.19759776
H        3.98361131      -2.87038906      -1.53306853
H        2.30261086      -4.54637450      -0.31532554
H       -2.73422829      -4.31802870       0.52932031
H       -4.41975730      -2.59680291      -0.62827073
H       -3.98671171       2.89069146      -1.53156090
H       -2.30907872       4.56190491      -0.30192637
H        2.72399373       4.33108282       0.54423059
H        4.40846248       2.61656308      -0.62439607
H       -3.94183950      -1.80664847      -2.96339931
H       -6.03930552      -1.88159081      -4.24689130
H       -7.54916421       1.43952275      -2.22713345
H       -5.51658113       1.65412019      -0.88291526
H        2.03841596       4.13801930       2.52927788
H        1.84493835       5.92440573       4.17156780
H       -2.25839877       6.24971167       3.55480103
H       -2.23824208       4.47421500       1.88793573
H        5.50926434      -1.63214847      -0.86935634
H        7.54368214      -1.42561765      -2.21442651
H        6.04469033       1.90084940      -4.23322265
H        3.94693354       1.83177404      -2.95334026
H        2.22975192      -4.46359955       1.87679885
H        2.25060472      -6.23995739       3.54253608
H       -1.85403326      -5.92259044       4.15340720
H       -2.04835692      -4.13539793       2.51249935
H       -0.14913548       8.29562671       4.27786945
H       -1.20976461       7.33914531       5.34641614
H        0.55372082       7.25798774       5.54614222
H       -8.70572181      -1.18427107      -3.70013349
H       -8.70177338       0.57701999      -3.97228883
H       -7.88872607      -0.49769096      -5.13042975
H        1.20214871      -7.33523451       5.32924818
H       -0.56126403      -7.25432134       5.52988948
H        0.14107146      -8.29033459       4.25999448
H        8.33032969       1.30519070      -4.36249509
H        8.90815002      -0.19362352      -3.60383484
H        7.89836006      -0.27409767      -5.07123876
C       -0.01655774      -0.24212232      -2.27688993
O       -0.05765955      -0.84036848      -3.24929060
