# Supplementary material for: Self-Assembled Liposomes Enhance Electron Transfer for Efficient Photocatalytic CO2 Reduction
Source: J Am Chem Soc. 2022 May 20;144(21):9399–412. doi: 10.1021/jacs.2c01725 (PMC9164230; doi:10.1021/jacs.2c01725)
Supplement: Supplementary file 2 — ja2c01725_si_002.zip [file ja2c01725_si_002.zip › Coordinates/CoP_CO/[CoP(CO)]+2_M_2.xyz]

91

C        2.65034068      -1.22164426      -0.74086342
C        3.24759875      -2.51221726      -0.88262044
C        2.38293877      -3.41877552      -0.30945813
C        1.23811179      -2.68618735       0.14499783
N        1.39800869      -1.36954754      -0.14351333
C        3.21112146       0.03149484      -1.04389219
C        0.02072221      -3.23477974       0.72536391
C       -1.22367247      -2.69697793       0.20044003
C       -2.40870181      -3.42917710      -0.14467463
C       -3.28687446      -2.53843299      -0.71950087
C       -2.64796488      -1.25952439      -0.71104735
N       -1.37792080      -1.39549921      -0.15448632
C       -3.23107362      -0.02036363      -1.02921605
C       -2.66502526       1.22978111      -0.72977912
C       -3.26364796       2.52242975      -0.86599981
C       -2.39963222       3.42533299      -0.28942936
C       -1.25287539       2.68874670       0.15991031
N       -1.41198597       1.37546668      -0.13567117
C       -0.03265715       3.23659360       0.73464335
C        1.20833974       2.69924843       0.20152817
C        2.39154950       3.43533026      -0.14959504
C        3.26407123       2.54842812      -0.73537812
C        2.62393127       1.26779902      -0.72738691
N        1.35838733       1.40163486      -0.16253713
C       -0.05944997       4.25484404       1.70579817
C       -4.57177705      -0.05217611      -1.66168109
C        0.05297297      -4.25156053       1.69735343
C        4.55397088       0.06418725      -1.67180136
C       -4.76575941      -0.72241802      -2.88311329
C       -6.01289898      -0.74719722      -3.47238721
N       -7.07093041      -0.13399399      -2.88713974
C       -6.92107115       0.50927087      -1.70629412
C       -5.69092972       0.56332265      -1.07823691
C        1.12652324       4.79128706       2.33574146
C        1.07035513       5.79852159       3.25173095
N       -0.11675409       6.34677765       3.66503940
C       -1.27776679       5.80566233       3.17524402
C       -1.28036688       4.79757222       2.25858266
C        5.67031655      -0.55007568      -1.08150895
C        6.90417846      -0.49497297      -1.70188666
N        7.06065293       0.14887600      -2.88150245
C        6.00512133       0.75858478      -3.47478770
C        4.75437746       0.73280815      -2.89318989
C        1.27702197      -4.79342180       2.24456080
C        1.27948579      -5.79816841       3.16473601
N        0.12125922      -6.33755655       3.66321586
C       -1.06828657      -5.79110398       3.25395167
C       -1.12965194      -4.78728940       2.33471446
C       -0.14172933       7.51294206       4.55121143
C       -8.39682929      -0.20627524      -3.54313855
C        0.15076004      -7.50052042       4.55327169
C        8.37934106       0.18037243      -3.55484239
Co      -0.00848281       0.00372541      -0.20891593
H        4.19732566      -2.73026234      -1.35047953
H        2.50393326      -4.49165649      -0.25501020
H       -2.55055034      -4.49297692      -0.01732664
H       -4.28262472      -2.74992425      -1.08443857
H       -4.21378196       2.74198728      -1.33227328
H       -2.51929412       4.49814030      -0.23089220
H        2.53303186       4.49884687      -0.01972623
H        4.25682472       2.76131255      -1.10754837
H       -3.93789757      -1.21502305      -3.37786810
H       -6.20505382      -1.24270087      -4.41552830
H       -7.80779088       0.96432169      -1.28473416
H       -5.61027957       1.07459285      -0.12739542
H        2.10128285       4.37960042       2.11330346
H        1.96328000       6.20522383       3.71199367
H       -2.19630177       6.21955031       3.57452174
H       -2.24116131       4.39394418       1.97006498
H        5.58491807      -1.05880491      -0.12973466
H        7.78877352      -0.94936242      -1.27551791
H        6.20256436       1.25082344      -4.41860315
H        3.92953940       1.22589366      -3.39243877
H        2.23623805      -4.39109824       1.94899694
H        2.20022044      -6.21061276       3.56035198
H       -1.95860819      -6.19644562       3.72042289
H       -2.10577506      -4.37704570       2.11546425
H       -0.11081730       8.44043785       3.96995634
H       -1.05410107       7.49405593       5.15020124
H        0.71992299       7.47903006       5.22057706
H       -8.77979954      -1.22455919      -3.45580874
H       -9.07505811       0.48971690      -3.05284234
H       -8.28667876       0.06560560      -4.59332984
H        1.07130576      -7.48513879       5.13974588
H       -0.70150713      -7.45887740       5.23425832
H        0.10632677      -8.43016958       3.97627371
H        8.61782751       1.21130407      -3.81841107
H        9.13562699      -0.21037120      -2.87640243
H        8.33147195      -0.43678519      -4.45369132
C       -0.02067563      -0.24984999      -2.36682033
O       -0.03885936      -0.85984650      -3.32977093
