# Supplementary material for: Self-Assembled Liposomes Enhance Electron Transfer for Efficient Photocatalytic CO2 Reduction
Source: J Am Chem Soc. 2022 May 20;144(21):9399–412. doi: 10.1021/jacs.2c01725 (PMC9164230; doi:10.1021/jacs.2c01725)
Supplement: Supplementary file 2 — ja2c01725_si_002.zip [file ja2c01725_si_002.zip › Coordinates/CoP_CO/[CoP(CO)]+2_M_4.xyz]

91

C        2.69755272      -1.26051728      -0.65756535
C        3.22652843      -2.57549399      -0.83463209
C        2.33679243      -3.45717238      -0.25153627
C        1.23264764      -2.68991885       0.21872869
N        1.44738987      -1.36539404      -0.06208776
C        3.30357851      -0.00583429      -0.98234818
C       -0.00627133      -3.21243785       0.76125014
C       -1.23108395      -2.65788872       0.24873401
C       -2.44507345      -3.37041559      -0.06103464
C       -3.27839068      -2.49111198      -0.70371018
C       -2.59654985      -1.22914427      -0.75453556
N       -1.34127490      -1.37288403      -0.18628479
C       -3.15304276       0.00673714      -1.13752897
C       -2.57117600       1.25464810      -0.84410764
C       -3.14756169       2.55689869      -1.01622526
C       -2.31018124       3.44778432      -0.39025402
C       -1.19043029       2.69700777       0.11149026
N       -1.34611442       1.38572228      -0.20793521
C       -0.00406919       3.21667614       0.75270875
C        1.26299423       2.66106452       0.34369447
C        2.50471781       3.35390018       0.19698822
C        3.39508906       2.47313926      -0.37977030
C        2.70421911       1.23657759      -0.57341643
N        1.40755023       1.38159641      -0.13815754
C       -0.09706095       4.24538435       1.74442123
C       -4.47799949      -0.02533285      -1.79724694
C       -0.00478705      -4.26553353       1.72762275
C        4.58653522       0.05523662      -1.64404464
C       -4.66547644      -0.76086714      -2.98304708
C       -5.90046575      -0.79132855      -3.59597121
N       -6.95603616      -0.12267477      -3.06862710
C       -6.81308785       0.58566390      -1.92434645
C       -5.59470683       0.64970302      -1.27592958
C        1.03050782       4.68869592       2.51451815
C        0.92629893       5.67937174       3.45175284
N       -0.26472966       6.28418332       3.73270782
C       -1.38681187       5.83122429       3.09906468
C       -1.33659424       4.83899329       2.15927183
C        5.67845894      -0.82571261      -1.36816127
C        6.87379684      -0.71626062      -2.02601331
N        7.08013055       0.23185413      -2.99108508
C        6.06262305       1.10494398      -3.28626457
C        4.86111528       1.04878751      -2.63584798
C        1.19964151      -4.85274947       2.24258552
C        1.17644513      -5.86574226       3.16102326
N        0.00710912      -6.35223186       3.67083137
C       -1.16334805      -5.76048390       3.28852319
C       -1.19470332      -4.74571423       2.37269553
C       -0.33852872       7.41366443       4.66945906
C       -8.27034526      -0.20646655      -3.74522739
C       -0.00006051      -7.50403055       4.58289520
C        8.33620114       0.28376850      -3.74824375
Co       0.04795894       0.00447642      -0.23118115
H        4.13871152      -2.84091365      -1.34607391
H        2.41359269      -4.53542790      -0.22933100
H       -2.62402162      -4.42172909       0.11059265
H       -4.27191786      -2.69322427      -1.07873727
H       -4.06464537       2.78851827      -1.53872048
H       -2.41877901       4.52223818      -0.35272636
H        2.68477069       4.39469481       0.42439495
H        4.43252814       2.66436061      -0.61392289
H       -3.84055164      -1.29907347      -3.43337611
H       -6.08558200      -1.33489420      -4.51382810
H       -7.69737058       1.08198313      -1.54665108
H       -5.52356009       1.21014047      -0.35243946
H        1.99665076       4.22011475       2.39957936
H        1.78040052       6.01952203       4.02430380
H       -2.32013273       6.29380286       3.39578799
H       -2.27971125       4.49983213       1.75741926
H        5.60703821      -1.55651405      -0.57396715
H        7.71836480      -1.35457054      -1.79745785
H        6.26677815       1.82300370      -4.07079704
H        4.09146678       1.75588512      -2.92055215
H        2.16861921      -4.49059047       1.93127049
H        2.08489617      -6.32126190       3.53541307
H       -2.06208110      -6.13106725       3.76636820
H       -2.15471881      -4.28941109       2.17991189
H       -0.26574552       8.35846694       4.12309575
H       -1.28682219       7.37528258       5.20774349
H        0.48175362       7.34241536       5.38460871
H       -8.66647862      -1.21630564      -3.62454939
H       -8.94964835       0.51570348      -3.29580539
H       -8.13835306       0.02162040      -4.80330175
H        0.95788074      -7.55850131       5.10112724
H       -0.79713713      -7.37929480       5.31757216
H       -0.16320900      -8.42710453       4.01916409
H        8.62672444       1.32527675      -3.89936925
H        9.11800376      -0.22547725      -3.18385391
H        8.21278720      -0.20525834      -4.71947155
C        0.12585761      -0.27885097      -2.34997483
O        0.20308027      -0.87186251      -3.32084546
