# Supplementary material for: Self-Assembled Liposomes Enhance Electron Transfer for Efficient Photocatalytic CO2 Reduction
Source: J Am Chem Soc. 2022 May 20;144(21):9399–412. doi: 10.1021/jacs.2c01725 (PMC9164230; doi:10.1021/jacs.2c01725)
Supplement: Supplementary file 2 — ja2c01725_si_002.zip [file ja2c01725_si_002.zip › Coordinates/CoP_CO/[CoP(CO)]+4_M_2.xyz]

91

C       -1.17091050       2.81740986      -0.11330891
C       -0.79172341       4.21130986      -0.12923412
C        0.56400447       4.24858367      -0.15242369
C        1.01982825       2.87799581      -0.12411599
N       -0.05237559       2.01393425      -0.10870649
C       -2.49394463       2.36757380      -0.07932314
C        2.36636261       2.50328802      -0.14155617
C        2.81531708       1.17948638      -0.14421498
C        4.20950223       0.80064631      -0.14284758
C        4.24748505      -0.55499136      -0.11430450
C        2.87682311      -1.01024796      -0.08157668
N        2.01240114       0.06142313      -0.10589318
C        2.50328240      -2.35727062      -0.07615073
C        1.18038000      -2.80723893      -0.11182154
C        0.80120590      -4.20088532      -0.12948817
C       -0.55459624      -4.23837365      -0.15514986
C       -1.01080915      -2.86820114      -0.12651493
N        0.06149233      -2.00386460      -0.10857698
C       -2.35726522      -2.49349951      -0.14616598
C       -2.80613524      -1.16974401      -0.14842971
C       -4.19995864      -0.79064288      -0.14991194
C       -4.23787319       0.56509713      -0.12106081
C       -2.86753125       1.02050695      -0.08506375
N       -2.00310311      -0.05145161      -0.10783006
Co       0.00489119       0.00538549       0.02499721
H       -1.46947455       5.05165942      -0.12519125
H        1.19421818       5.12436320      -0.19238954
H        5.04967522       1.47852799      -0.15900506
H        5.12358390      -1.18597104      -0.12635223
H        1.47882098      -5.04136910      -0.12501069
H       -1.18452786      -5.11425707      -0.19715360
H       -5.04021779      -1.46835128      -0.16841853
H       -5.11418888       1.19573680      -0.13550326
H       -5.82591826      -4.95041969      -2.11382188
H       -4.13763452      -3.11847941      -2.15159570
C       -5.16087887      -4.76861934      -1.27900905
C       -4.22006596      -3.75808263      -1.28133551
H       -7.30726412      -6.18596565      -0.31241610
H       -6.15190266      -7.28345608      -1.12814087
C       -6.32453877      -6.65601363      -0.25288598
N       -5.29000873      -5.59523932      -0.21342527
C       -3.38025232      -3.57585117      -0.17006496
H       -6.25476179      -7.25652589       0.65199602
C       -4.49537173      -5.44664037       0.87029875
C       -3.53764593      -4.44951854       0.91538622
H       -4.65368775      -6.13629495       1.68875850
H       -2.92179699      -4.35356634       1.80123440
H       -6.10588516       4.59299028       1.90089971
H       -4.30101154       2.87375752       1.92834151
C       -5.43265331       4.45638072       1.06403651
C       -4.42714979       3.51030228       1.06108224
H       -7.66028430       5.75025796       0.18728629
H       -6.53222991       6.95041117       0.88810692
C       -6.71303416       6.27379022       0.05178048
N       -5.61901080       5.27505894       0.00069044
C       -3.58027125       3.38622285      -0.05287779
H       -6.72977813       6.83359619      -0.88131633
C       -4.82068582       5.18030168      -1.08627487
C       -3.79961473       4.24834708      -1.13676300
H       -5.02700008       5.85878883      -1.90337331
H       -3.18454844       4.19270867      -2.02656359
H        5.03247469      -5.85739487      -1.89404347
H        3.19599803      -4.17928637      -2.02570213
C        4.82175677      -5.17580461      -1.07971378
C        3.80825905      -4.23980454      -1.13426434
H        6.24880780      -7.27819987      -0.15355561
H        7.40748900      -6.05957579      -0.76757561
C        6.69216339      -6.29714031       0.02132308
N        5.61579098      -5.27815901       0.01321485
C        3.58838124      -3.37724585      -0.04756932
H        7.18883957      -6.28338488       0.98949269
C        5.43190061      -4.45980873       1.07374355
C        4.43006021      -3.50593234       1.06652529
H        6.09714485      -4.59583520       1.91617396
H        4.30483978      -2.87035084       1.93460550
H        5.83933602       4.96252867      -2.09884289
H        4.15091217       3.13092365      -2.14269714
C        5.17255002       4.77969232      -1.26565812
C        4.23158840       3.76930733      -1.27137884
H        7.31706814       6.19559325      -0.29401908
H        6.16277618       7.29494573      -1.10875172
C        6.33430856       6.66559563      -0.23463958
N        5.29962801       5.60483966      -0.19868504
C        3.38942034       3.58565886      -0.16211928
H        6.26355899       7.26415859       0.67145858
C        4.50269522       5.45487212       0.88316512
C        3.54471069       4.45785877       0.92483387
H        4.65938174       6.14332523       1.70295419
H        2.92700974       4.36080749       1.80926992
C       -0.02958409      -0.03135419       2.13800252
O       -0.11496372      -0.12436803       3.26740161
