# Supplementary material for: Self-Assembled Liposomes Enhance Electron Transfer for Efficient Photocatalytic CO2 Reduction
Source: J Am Chem Soc. 2022 May 20;144(21):9399–412. doi: 10.1021/jacs.2c01725 (PMC9164230; doi:10.1021/jacs.2c01725)
Supplement: Supplementary file 2 — ja2c01725_si_002.zip [file ja2c01725_si_002.zip › Coordinates/CoP_CO/[CoP(CO)]+4_M_4.xyz]

91

C       -2.57227044      -1.56207602      -0.18787272
C       -3.98474468      -1.44790081       0.09856859
C       -4.22073035      -0.14249620       0.40829812
C       -2.96058619       0.54239066       0.29962904
N       -1.95405002      -0.37325408      -0.04352102
C       -1.91845055      -2.81370897      -0.50368869
C       -2.78902851       1.91385475       0.33974298
C       -1.57985308       2.58395171       0.03833119
C       -1.47376838       3.99645936      -0.21837775
C       -0.17586875       4.23815755      -0.54521841
C        0.53637981       2.98393148      -0.40126617
N       -0.35825832       1.97438092      -0.08824354
C        1.91808241       2.81929715      -0.50854667
C        2.57268325       1.56757624      -0.19594081
C        3.98676967       1.45363110       0.08589587
C        4.22322037       0.14921865       0.39779385
C        2.96226760      -0.53565380       0.29347047
N        1.95473897       0.37983449      -0.04802222
C        2.79117943      -1.90666477       0.33475363
C        1.58174900      -2.57726241       0.03379961
C        1.47637331      -3.98834366      -0.22745064
C        0.17776498      -4.23008487      -0.55257266
C       -0.53586051      -2.97756895      -0.40205205
N        0.35918197      -1.96819389      -0.08894946
Co       0.00081120       0.00362408       0.04482543
H       -4.69912903      -2.25721293       0.08158622
H       -5.16749659       0.31554871       0.65568797
H       -2.28372859       4.71009941      -0.18764241
H        0.25131038       5.18069197      -0.85037780
H        4.70122356       2.26279953       0.06496192
H        5.17049878      -0.30878766       0.64331740
H        2.28705670      -4.70132742      -0.20167372
H       -0.24820223      -5.17185578      -0.86153469
H        6.34124717      -4.78374634      -0.71356813
H        4.33767019      -3.45037857      -1.36075222
C        5.77980882      -4.20847270       0.01139230
C        4.66579475      -3.46491687      -0.32855514
H        7.37065553      -6.00484219       1.13848335
H        8.31758450      -4.48728120       1.20576215
C        7.45141535      -5.02110652       1.60078175
N        6.22925899      -4.24142080       1.28832288
C        3.98776866      -2.73577123       0.65940197
H        7.53803765      -5.12733836       2.68034924
C        5.59637126      -3.54600443       2.25976700
C        4.47577385      -2.78671916       1.97085740
H        6.00916250      -3.61648888       3.25748813
H        3.98752459      -2.24263915       2.77009073
H       -3.53273767      -7.19953059      -0.15898207
H       -2.04190671      -5.37305050       0.58553963
C       -3.54755273      -6.22861808      -0.63709587
C       -2.71640227      -5.20126330      -0.24355139
H       -4.88653115      -8.11357077      -1.76703930
H       -6.29436739      -7.05316774      -1.46927513
C       -5.35541460      -7.16267041      -2.01645548
N       -4.44423379      -6.06080523      -1.64003664
C       -2.78054797      -3.94262379      -0.87876732
H       -5.54124442      -7.11851601      -3.08940791
C       -4.54840338      -4.85751402      -2.26287146
C       -3.74714685      -3.79878320      -1.89971231
H       -5.28080006      -4.78735579      -3.05684296
H       -3.85602173      -2.86053168      -2.43012826
H        5.27579822       4.80033723      -3.06357041
H        3.83950878       2.87523781      -2.45047821
C        4.54872478       4.86464534      -2.26397643
C        3.73953269       3.80925107      -1.91086135
H        6.37244717       6.80624583      -2.09176024
H        5.02499027       7.53005790      -3.01984554
C        5.34512016       7.16929765      -2.04024603
N        4.46270050       6.05940065      -1.62104739
C        2.78034276       3.94916156      -0.88198094
H        5.27700525       7.97376405      -1.30985553
C        3.56766866       6.22548218      -0.61750220
C        2.72702810       5.20091839      -0.23420805
H        3.56201434       7.19042236      -0.12765482
H        2.05807271       5.36828424       0.60028357
H       -6.33658018       4.79112258      -0.71515821
H       -4.33212015       3.45702406      -1.35829498
C       -5.77642825       4.21609598       0.01100265
C       -4.66207531       3.47206243      -0.32668713
H       -7.36645088       6.01505721       1.13600197
H       -8.31564147       4.49875639       1.19966955
C       -7.44972130       5.03104689       1.59729203
N       -6.22784012       4.25000185       1.28722314
C       -3.98585632       2.74317138       0.66275668
H       -7.53892400       5.13651788       2.67672320
C       -5.59681339       3.55480660       2.26003896
C       -4.47613311       2.79480566       1.97332658
H       -6.01106941       3.62610468       3.25708576
H       -3.98943114       2.25094227       2.77364525
C       -0.02356972      -0.05173937       2.17625393
O       -0.08791645      -0.17958629       3.30315813
