# Supplementary material for: Self-Assembled Liposomes Enhance Electron Transfer for Efficient Photocatalytic CO2 Reduction
Source: J Am Chem Soc. 2022 May 20;144(21):9399–412. doi: 10.1021/jacs.2c01725 (PMC9164230; doi:10.1021/jacs.2c01725)
Supplement: Supplementary file 2 — ja2c01725_si_002.zip [file ja2c01725_si_002.zip › Coordinates/CoP_CO/[CoP(CO)]0_M_2.xyz]

91

C        2.66967606      -1.16318637      -0.80402634
C        3.19160210      -2.45972968      -1.05543992
C        2.34367437      -3.37327449      -0.43235702
C        1.28898805      -2.63254371       0.15012730
N        1.47221046      -1.30310564      -0.09993383
C        3.22605459       0.11817115      -1.12557990
C        0.10799220      -3.15122896       0.85081844
C       -1.17510922      -2.67384069       0.34730210
C       -2.37739366      -3.40926675       0.15946532
C       -3.27914665      -2.56440021      -0.47250370
C       -2.62691757      -1.31502034      -0.66478957
N       -1.34051239      -1.41175234      -0.15214966
C       -3.23302284      -0.09926538      -1.12686866
C       -2.67299596       1.17986859      -0.80891094
C       -3.19855416       2.47842980      -1.05490660
C       -2.35510330       3.38887885      -0.42503778
C       -1.29812204       2.64485486       0.15428632
N       -1.47646868       1.31871847      -0.10651240
C       -0.11618738       3.16414790       0.85230528
C        1.16600165       2.68578578       0.34783217
C        2.36793257       3.42509489       0.15860374
C        3.26697618       2.58401847      -0.47845276
C        2.61370138       1.33260639      -0.67167965
N        1.32897293       1.42749817      -0.15798256
C       -0.23093792       4.09368332       1.88555069
C       -4.47847482      -0.20562455      -1.85317060
C        0.22433663      -4.07691747       1.88639840
C        4.47663239       0.22180935      -1.84293552
C       -4.68928904      -1.23513144      -2.82776635
C       -5.84843964      -1.32807837      -3.54378873
N       -6.89153035      -0.44798635      -3.34629386
C       -6.75377048       0.52372875      -2.38398605
C       -5.59897743       0.66866817      -1.66746337
C        0.89500870       4.58786622       2.66342498
C        0.75140323       5.51813726       3.64299263
N       -0.47488219       6.04221790       3.99222781
C       -1.58761500       5.54628573       3.34515852
C       -1.50381267       4.61301050       2.36172342
C        5.59474667      -0.65339433      -1.64434931
C        6.75647574      -0.51185929      -2.34949769
N        6.91192197       0.46982754      -3.29965987
C        5.86559604       1.33903843      -3.52161415
C        4.69847834       1.24851494      -2.81779025
C        1.49830067      -4.59422216       2.36256501
C        1.58407289      -5.52155373       3.35121875
N        0.47267546      -6.01401653       4.00356507
C       -0.75469373      -5.49359403       3.65217393
C       -0.90053811      -4.56930540       2.66742573
C       -0.58069353       7.16225028       4.92260258
C       -8.15199928      -0.62866106      -4.06849794
C        0.58072754      -7.12998011       4.93849566
C        8.11550896       0.53019372      -4.13038772
Co      -0.00419269       0.00712868      -0.23441133
H        4.07527999      -2.70096706      -1.62758543
H        2.44383373      -4.45098932      -0.41110275
H       -2.53288329      -4.44601171       0.42553642
H       -4.30272699      -2.79189921      -0.73758029
H       -4.08190055       2.72063417      -1.62711180
H       -2.45507790       4.46648040      -0.40020974
H        2.52221109       4.46206338       0.42450002
H        4.28931768       2.81332343      -0.74669396
H       -3.89482453      -1.93879107      -3.04538471
H       -6.00045639      -2.07593330      -4.31254545
H       -7.61936190       1.15392630      -2.21927249
H       -5.57483766       1.42971739      -0.89891583
H        1.88608379       4.18746513       2.49560770
H        1.59555721       5.88175582       4.21846521
H       -2.53926097       5.93907037       3.68583737
H       -2.42924590       4.24659728       1.93608229
H        5.56304082      -1.40979951      -0.87137482
H        7.61875838      -1.14503414      -2.17836087
H        6.02435891       2.08281361      -4.29276816
H        3.90887674       1.95520683      -3.04310474
H        2.42267903      -4.23034619       1.93238754
H        2.53641115      -5.91236534       3.69227806
H       -1.59792193      -5.85497040       4.23045217
H       -1.89243405      -4.17162500       2.49772870
H       -0.51980584       8.12379549       4.39855759
H       -1.53424993       7.10779303       5.45338026
H        0.22868336       7.10624399       5.65433158
H       -8.75052025      -1.42235540      -3.60827420
H       -8.71688981       0.30427663      -4.05011494
H       -7.94274206      -0.89325626      -5.10770612
H        1.53540810      -7.07298150       5.46697193
H       -0.22694246      -7.07120290       5.67194002
H        0.51904458      -8.09389298       4.41886592
H        8.34010456       1.57124591      -4.37137411
H        8.95718062       0.10620761      -3.57985643
H        7.97303721      -0.03267529      -5.05945623
C       -0.00427938      -0.27616702      -2.28816030
O       -0.01284219      -0.92613794      -3.23035923
