# Supplementary material for: Self-Assembled Liposomes Enhance Electron Transfer for Efficient Photocatalytic CO2 Reduction
Source: J Am Chem Soc. 2022 May 20;144(21):9399–412. doi: 10.1021/jacs.2c01725 (PMC9164230; doi:10.1021/jacs.2c01725)
Supplement: Supplementary file 2 — ja2c01725_si_002.zip [file ja2c01725_si_002.zip › Coordinates/CoP_CO/[CoP(CO)]0_M_4.xyz]

91

C        2.66704170      -1.16555688      -0.80536146
C        3.18763070      -2.46293976      -1.05574498
C        2.33812939      -3.37509872      -0.43310673
C        1.28363477      -2.63289996       0.14807443
N        1.46858192      -1.30369529      -0.10250746
C        3.22549571       0.11476405      -1.12693357
C        0.10173684      -3.15006099       0.84799617
C       -1.18057554      -2.67004296       0.34524592
C       -2.38432218      -3.40341249       0.15839508
C       -3.28489266      -2.55742528      -0.47361452
C       -2.63069941      -1.30918092      -0.66677578
N       -1.34414478      -1.40784432      -0.15482364
C       -3.23563970      -0.09247462      -1.12785181
C       -2.67368231       1.18567978      -0.80942778
C       -3.19768712       2.48504550      -1.05446418
C       -2.35241733       3.39411611      -0.42516020
C       -1.29580875       2.64854142       0.15283353
N       -1.47618801       1.32258783      -0.10817121
C       -0.11282125       3.16607814       0.85007278
C        1.16850690       2.68537856       0.34575456
C        2.37152158       3.42289090       0.15673230
C        3.26952234       2.58066104      -0.48031666
C        2.61469541       1.33014147      -0.67343069
N        1.32994350       1.42672443      -0.15988967
C       -0.22569924       4.09586130       1.88338900
C       -4.48162171      -0.19694357      -1.85332775
C        0.21651825      -4.07636266       1.88338586
C        4.47627423       0.21658925      -1.84412394
C       -4.69477283      -1.22617662      -2.82778329
C       -5.85439822      -1.31714472      -3.54325675
N       -6.89583236      -0.43513364      -3.34550141
C       -6.75598714       0.53624368      -2.38313672
C       -5.60066654       0.67919549      -1.66711778
C        0.90124425       4.58796535       2.66111354
C        0.75951083       5.51839539       3.64082131
N       -0.46574361       6.04465697       3.99034459
C       -1.57948392       5.55061605       3.34358078
C       -1.49752823       4.61726207       2.36004966
C        5.59320011      -0.66016348      -1.64547406
C        6.75506711      -0.52039754      -2.35073677
N        6.91188869       0.46090794      -3.30102808
C        5.86683404       1.33168609      -3.52293621
C        4.69963679       1.24293262      -2.81903910
C        1.48953902      -4.59586604       2.35956350
C        1.57371957      -5.52384983       3.34777449
N        0.46147709      -6.01483788       3.99973936
C       -0.76489528      -5.49182067       3.64885677
C       -0.90909229      -4.56678698       2.66453128
C       -0.56940263       7.16481335       4.92080637
C       -8.15719082      -0.61368049      -4.06664057
C        0.56759103      -7.13147418       4.93408634
C        8.11555220       0.51951178      -4.13176273
Co      -0.00561360       0.00880442      -0.24012805
H        4.07145901      -2.70548850      -1.62707589
H        2.43678978      -4.45294003      -0.41161926
H       -2.54131626      -4.43991242       0.42450763
H       -4.30908524      -2.78323574      -0.73776504
H       -4.08114525       2.72866510      -1.62587994
H       -2.45085547       4.47185174      -0.40001775
H        2.52705624       4.45974688       0.42234785
H        4.29227658       2.80853846      -0.74821395
H       -3.90168509      -1.93126067      -3.04579850
H       -6.00803872      -2.06482736      -4.31185691
H       -7.62046301       1.16786072      -2.21796631
H       -5.57503460       1.44007952      -0.89845753
H        1.89158637       4.18582840       2.49314402
H        1.60444818       5.88037903       4.21617627
H       -2.53038873       5.94491749       3.68457370
H       -2.42375749       4.25238752       1.93483068
H        5.56058561      -1.41632450      -0.87230379
H        7.61644261      -1.15479939      -2.17955867
H        6.02663813       2.07516156      -4.29416325
H        3.91108945       1.95079709      -3.04435229
H        2.41464335      -4.23317793       1.92996942
H        2.52541528      -5.91627412       3.68876865
H       -1.60873820      -5.85169621       4.22717373
H       -1.90022730      -4.16697241       2.49547912
H       -0.50719027       8.12627774       4.39677017
H       -1.52283516       7.11185626       5.45196129
H        0.24018447       7.10748794       5.65219972
H       -8.75862623      -1.40343345      -3.60341601
H       -8.71854403       0.32146939      -4.05155166
H       -7.94920439      -0.88282872      -5.10491359
H        1.52223158      -7.07624010       5.46282604
H       -0.24018586      -7.07185734       5.66734000
H        0.50454931      -8.09498427       4.41388297
H        8.34164864       1.56023056      -4.37278987
H        8.95662162       0.09433477      -3.58122864
H        7.97227396      -0.04317754      -5.06081639
C       -0.00627546      -0.26945631      -2.28870748
O       -0.01561991      -0.90961365      -3.23760260
