# Supplementary material for: Self-Assembled Liposomes Enhance Electron Transfer for Efficient Photocatalytic CO2 Reduction
Source: J Am Chem Soc. 2022 May 20;144(21):9399–412. doi: 10.1021/jacs.2c01725 (PMC9164230; doi:10.1021/jacs.2c01725)
Supplement: Supplementary file 2 — ja2c01725_si_002.zip [file ja2c01725_si_002.zip › Coordinates/CoP_CO/[CoP(CO)]0_M_6.xyz]

91

C        2.87163482      -0.73418837      -0.75956635
C        3.44293236      -1.89109098      -1.35792515
C        2.71152527      -2.98964238      -0.90309390
C        1.69753333      -2.48180471      -0.05598143
N        1.78242115      -1.12504134       0.01381335
C        3.28861354       0.63657554      -0.89966601
C        0.64115581      -3.24133253       0.64876083
C       -0.74002517      -2.92151771       0.31224994
C       -1.86515419      -3.79485373       0.28638792
C       -2.94164434      -3.06499326      -0.19530436
C       -2.47873998      -1.74585138      -0.46674449
N       -1.12938292      -1.68176090      -0.14061289
C       -3.27333928      -0.63887189      -0.92041392
C       -2.85572867       0.73248258      -0.78001167
C       -3.41930965       1.88824955      -1.38589669
C       -2.69120037       2.98744573      -0.92563648
C       -1.68615353       2.48089700      -0.06843392
N       -1.77373364       1.12352194       0.00432241
C       -0.63578125       3.24093925       0.64448553
C        0.74780495       2.92187548       0.31841348
C        1.87269203       3.79430192       0.29730779
C        2.95277097       3.06340889      -0.17697584
C        2.49266915       1.74438081      -0.44856134
N        1.14155039       1.68016433      -0.12718397
C       -0.99693192       4.23253156       1.56018509
C       -4.55869000      -0.91916794      -1.51546292
C        0.99520118      -4.23136016       1.56899170
C        4.57556033       0.91808032      -1.49119049
C       -4.78533401      -2.04820315      -2.37159308
C       -6.00024530      -2.28861382      -2.94664214
N       -7.08293983      -1.46771977      -2.72034196
C       -6.92127362      -0.38808594      -1.88047788
C       -5.71565932      -0.09662151      -1.30912952
C       -0.06562286       4.93533829       2.42914087
C       -0.46291520       5.90993173       3.28905581
N       -1.78018254       6.29114194       3.41799953
C       -2.71750603       5.60520515       2.67447238
C       -2.37806375       4.61582470       1.80747330
C        5.73389635       0.09860208      -1.27900260
C        6.94092237       0.39180129      -1.84634175
N        7.10816383       1.48208380      -2.67115762
C        6.01869585       2.28768637      -2.91980329
C        4.80214686       2.04541347      -2.34876565
C        2.37439770      -4.61489173       1.82705927
C        2.70717485      -5.60309910       2.69793472
N        1.76424191      -6.28751450       3.43580197
C        0.44813618      -5.90570237       3.29694607
C        0.05748833      -4.93216379       2.43279993
C       -2.15628530       7.45002808       4.22292786
C       -8.40150347      -1.80140035      -3.26034744
C        2.13422056      -7.44507199       4.24539144
C        8.37688134       1.70864693      -3.36448054
Co       0.00483777      -0.00403412      -0.15666267
H        4.27390677      -1.91357403      -2.05032419
H        2.87087288      -4.03305122      -1.14810411
H       -1.86303105      -4.84721177       0.53406610
H       -3.95397529      -3.42378377      -0.32405674
H       -4.24373719       1.91015351      -2.08614392
H       -2.84738511       4.03051514      -1.17415795
H        1.86933944       4.84693052       0.54387929
H        3.96574928       3.42241945      -0.29993949
H       -3.96415672      -2.71023225      -2.61740657
H       -6.16891496      -3.11658558      -3.62446674
H       -7.81024800       0.20254583      -1.69471933
H       -5.65889943       0.75729224      -0.64584098
H        0.97911563       4.65628520       2.44395902
H        0.23792542       6.42270692       3.93869133
H       -3.74851207       5.89924116       2.83675943
H       -3.17822721       4.10651987       1.28553232
H        5.67758654      -0.75136691      -0.61059448
H        7.82943825      -0.19934200      -1.65976267
H        6.18622198       3.11154653      -3.60281524
H        3.98127407       2.70742157      -2.59564336
H        3.17869644      -4.10676363       1.31037586
H        3.73687393      -5.89730186       2.86812872
H       -0.25757144      -6.41695314       3.94251223
H       -0.98713263      -4.65240299       2.44012515
H       -2.12782691       8.37259387       3.63079453
H       -3.16681361       7.31067862       4.61419524
H       -1.46735243       7.54800299       5.06514631
H       -8.95961458      -2.43242434      -2.55964485
H       -8.96309713      -0.88305577      -3.44270740
H       -8.28222045      -2.33440716      -4.20564688
H        3.14100437      -7.30428097       4.64574833
H        1.43773877      -7.54276539       5.08139255
H        2.11211282      -8.36835512       3.65409039
H        8.51979992       2.77951908      -3.52225981
H        9.19754336       1.33089963      -2.75148150
H        8.38635977       1.19684054      -4.33325965
C        0.01410532       0.19468766      -2.33224752
O        0.00592824       0.51661826      -3.42335666
