# Supplementary material for: Self-Assembled Liposomes Enhance Electron Transfer for Efficient Photocatalytic CO2 Reduction
Source: J Am Chem Soc. 2022 May 20;144(21):9399–412. doi: 10.1021/jacs.2c01725 (PMC9164230; doi:10.1021/jacs.2c01725)
Supplement: Supplementary file 2 — ja2c01725_si_002.zip [file ja2c01725_si_002.zip › Coordinates/CoP_CO/[CoP(CO)]ΓÇô1_M_1.xyz]

91

C        2.37063140      -1.18685478      -0.72786056
C        2.87606597      -2.50331526      -0.91041595
C        2.08573037      -3.35920300      -0.14453671
C        1.07305003      -2.57185589       0.45593721
N        1.23520987      -1.27057765       0.07896523
C        2.88100111       0.06879698      -1.20786537
C       -0.04771698      -3.01967056       1.29735628
C       -1.38241083      -2.57005467       0.87768042
C       -2.60649955      -3.26169219       0.87288088
C       -3.54834779      -2.43648930       0.21827656
C       -2.87949310      -1.26376946      -0.16224620
N       -1.56747103      -1.35061760       0.25643250
C       -3.37991122      -0.06535490      -0.86215903
C       -2.92431014       1.22405360      -0.31291441
C       -3.62649569       2.41710816      -0.07906033
C       -2.71993597       3.32274084       0.51680559
C       -1.48759663       2.65669773       0.63566710
N       -1.62801873       1.38271632       0.12534126
C       -0.18806377       3.15407055       1.11916675
C        0.99141756       2.70334406       0.37319853
C        2.15022764       3.44162911      -0.00225146
C        2.97240326       2.58171675      -0.71922497
C        2.31408898       1.31890302      -0.77675854
N        1.10139577       1.43594580      -0.11977389
C       -0.07318582       3.99907085       2.22149923
C       -4.21835313      -0.15014772      -1.96275554
C        0.17107092      -3.85219029       2.38858319
C        4.04414132       0.12021811      -2.06102210
C       -4.65885141      -1.40997540      -2.56084480
C       -5.51177699      -1.46242105      -3.61239374
N       -6.01110903      -0.32511761      -4.22905857
C       -5.56495772       0.89839586      -3.75274855
C       -4.71318825       1.00918565      -2.70472048
C        1.19188704       4.48443830       2.76351338
C        1.25738899       5.35455335       3.80299325
N        0.13200942       5.81555021       4.46012512
C       -1.08761128       5.30098122       4.06150423
C       -1.21051601       4.43384042       3.02525144
C        5.17906726      -0.75039746      -1.93969882
C        6.25321139      -0.65983494      -2.77829421
N        6.30338912       0.26425715      -3.79635170
C        5.23921229       1.12974168      -3.94708200
C        4.15968624       1.08950617      -3.11238735
C        1.48535862      -4.33874264       2.79669356
C        1.65749244      -5.19042256       3.83840223
N        0.60610618      -5.62894338       4.62419592
C       -0.65024054      -5.12580845       4.33989078
C       -0.88143688      -4.28047521       3.30468327
C        0.21370241       6.90773337       5.42152320
C       -7.12684732      -0.40557950      -5.16031836
C        0.78774019      -6.70207949       5.59303750
C        7.39975596       0.26614763      -4.76472004
Co      -0.23616641       0.03663768      -0.06305129
H        3.71017215      -2.79746344      -1.53029319
H        2.19673586      -4.43115303      -0.03960359
H       -2.77549560      -4.26216218       1.25109769
H       -4.59830060      -2.64978885       0.05618545
H       -4.67572388       2.58977491      -0.28722810
H       -2.91871186       4.35068426       0.79424121
H        2.33282753       4.48591859       0.21390177
H        3.95213455       2.80637927      -1.11899314
H       -4.27545972      -2.34486930      -2.17167443
H       -5.83126420      -2.40300730      -4.04966753
H       -5.92561908       1.76526963      -4.29727302
H       -4.37222793       1.99971759      -2.43074040
H        2.12795083       4.12730182       2.35501833
H        2.20368458       5.71368967       4.19366101
H       -1.94137125       5.61936821       4.65039327
H       -2.19453401       4.03653542       2.81397672
H        5.23651747      -1.45778672      -1.12327389
H        7.12862546      -1.28855372      -2.66731958
H        5.31183085       1.82745082      -4.77241142
H        3.35144782       1.78942120      -3.28708342
H        2.37037960      -4.00732020       2.26800470
H        2.63708730      -5.55585934       4.12788075
H       -1.43853364      -5.43542261       5.01799221
H       -1.88325058      -3.88861814       3.18564049
H        0.14654817       7.88681898       4.92966263
H       -0.60204838       6.82106328       6.14394563
H        1.16238098       6.85033212       5.96174299
H       -8.09675106      -0.39418214      -4.64392375
H       -7.08970508       0.44149535      -5.85104824
H       -7.05261495      -1.32846771      -5.74238803
H        1.78389363      -6.63002651       6.03777975
H        0.04550915      -6.60493819       6.38969978
H        0.67949470      -7.69150369       5.12952400
H        7.63276518       1.29401932      -5.05226260
H        8.28537960      -0.18150272      -4.31039298
H        7.12817952      -0.30493941      -5.65968624
C       -0.40616517      -0.40241491      -2.03163569
O       -0.50685152      -1.12840321      -2.91559276
