# Supplementary material for: Self-Assembled Liposomes Enhance Electron Transfer for Efficient Photocatalytic CO2 Reduction
Source: J Am Chem Soc. 2022 May 20;144(21):9399–412. doi: 10.1021/jacs.2c01725 (PMC9164230; doi:10.1021/jacs.2c01725)
Supplement: Supplementary file 2 — ja2c01725_si_002.zip [file ja2c01725_si_002.zip › Coordinates/CoP_CO/[CoP(CO)]ΓÇô1_M_3.xyz]

91

C        2.37102816      -1.18685281      -0.72712139
C        2.87690612      -2.50333563      -0.90860105
C        2.08638999      -3.35896106      -0.14276546
C        1.07302117      -2.57165720       0.45664267
N        1.23499143      -1.27039503       0.07891493
C        2.88144696       0.06861068      -1.20751619
C       -0.04782313      -3.01973162       1.29761899
C       -1.38243816      -2.56987791       0.87832360
C       -2.60673218      -3.26131181       0.87403196
C       -3.54847304      -2.43631994       0.21912401
C       -2.87945136      -1.26386689      -0.16199874
N       -1.56743897      -1.35072545       0.25650123
C       -3.37975152      -0.06547226      -0.86198274
C       -2.92433058       1.22388031      -0.31248480
C       -3.62675363       2.41671098      -0.07815310
C       -2.72029662       3.32238587       0.51770039
C       -1.48770368       2.65660898       0.63605575
N       -1.62798503       1.38268884       0.12541200
C       -0.18819216       3.15410532       1.11909860
C        0.99132558       2.70298245       0.37351833
C        2.15038138       3.44110685      -0.00124108
C        2.97265891       2.58141785      -0.71842726
C        2.31432359       1.31872175      -0.77655100
N        1.10139649       1.43559034      -0.11995906
C       -0.07322187       3.99940462       2.22129354
C       -4.21814279      -0.15025009      -1.96262641
C        0.17089364      -3.85262665       2.38872604
C        4.04429028       0.12012744      -2.06085573
C       -4.65866833      -1.41008282      -2.56064852
C       -5.51142745      -1.46253406      -3.61233355
N       -6.01055786      -0.32523173      -4.22916607
C       -5.56462018       0.89829177      -3.75269130
C       -4.71302198       1.00909275      -2.70451879
C        1.19185906       4.48463146       2.76337807
C        1.25741267       5.35511365       3.80255876
N        0.13203817       5.81663656       4.45931941
C       -1.08759635       5.30198523       4.06086953
C       -1.21050990       4.43447523       3.02491351
C        5.17915068      -0.75084271      -1.94043060
C        6.25292343      -0.66022605      -2.77945371
N        6.30298275       0.26424805      -3.79714482
C        5.23900734       1.13020075      -3.94695111
C        4.15984776       1.08993381      -3.11183527
C        1.48511201      -4.33911439       2.79700265
C        1.65710746      -5.19124269       3.83839352
N        0.60558751      -5.63025311       4.62369124
C       -0.65066072      -5.12684892       4.33954232
C       -0.88167192      -4.28107221       3.30463007
C        0.21378712       6.90922134       5.42025906
C       -7.12608945      -0.40577835      -5.16069108
C        0.78712962      -6.70368527       5.59223928
C        7.39890481       0.26625539      -4.76602125
Co      -0.23613011       0.03639489      -0.06511625
H        3.71135506      -2.79769651      -1.52788744
H        2.19762962      -4.43082740      -0.03726802
H       -2.77579258      -4.26171359       1.25238593
H       -4.59848067      -2.64950466       0.05720604
H       -4.67601462       2.58927164      -0.28625408
H       -2.91923333       4.35027556       0.79519790
H        2.33295761       4.48535590       0.21512207
H        3.95263291       2.80608348      -1.11760695
H       -4.27548404      -2.34497847      -2.17126818
H       -5.83097300      -2.40312147      -4.04955607
H       -5.92535812       1.76517367      -4.29714792
H       -4.37230239       1.99965617      -2.43033301
H        2.12791318       4.12707269       2.35524743
H        2.20373479       5.71411763       4.19328420
H       -1.94135220       5.62059968       4.64964171
H       -2.19453763       4.03708110       2.81387870
H        5.23696127      -1.45842566      -1.12421660
H        7.12821715      -1.28922823      -2.66907388
H        5.31151765       1.82829185      -4.77197017
H        3.35178985       1.79021147      -3.28589819
H        2.37027422      -4.00724569       2.26885099
H        2.63668614      -5.55662717       4.12798592
H       -1.43903087      -5.43657479       5.01749933
H       -1.88340718      -3.88896962       3.18580421
H        0.14669501       7.88809315       4.92797013
H       -0.60197954       6.82290629       6.14270581
H        1.16246048       6.85199070       5.96050362
H       -8.09608405      -0.39497848      -4.64446410
H       -7.08913937       0.44159349      -5.85105622
H       -7.05136123      -1.32840059      -5.74311950
H        1.78315437      -6.63162293       6.03726502
H        0.04465737      -6.60692494       6.38871837
H        0.67915842      -7.69294605       5.12833178
H        7.63249788       1.29422689      -5.05274453
H        8.28441784      -0.18241683      -4.31249004
H        7.12653357      -0.30383887      -5.66137703
C       -0.40801333      -0.40141248      -2.03097371
O       -0.50406936      -1.12382666      -2.91842066
