# Supplementary material for: Self-Assembled Liposomes Enhance Electron Transfer for Efficient Photocatalytic CO2 Reduction
Source: J Am Chem Soc. 2022 May 20;144(21):9399–412. doi: 10.1021/jacs.2c01725 (PMC9164230; doi:10.1021/jacs.2c01725)
Supplement: Supplementary file 2 — ja2c01725_si_002.zip [file ja2c01725_si_002.zip › Coordinates/CoP_CO2/[CoP(CO2)]+1_M_1.xyz]

92

C        2.62987427      -1.21909684      -0.87774087
C        3.23908158      -2.50641449      -1.03977199
C        2.39118500      -3.42185299      -0.46049032
C        1.24885871      -2.69452023       0.01439528
N        1.38651458      -1.37743739      -0.26880166
C        3.18993105       0.03337563      -1.17829325
C        0.03887083      -3.25408918       0.59532889
C       -1.19743948      -2.71221678       0.05759600
C       -2.37162001      -3.44777056      -0.32030703
C       -3.23812158      -2.55146955      -0.90033739
C       -2.59527223      -1.27098668      -0.86265340
N       -1.33655918      -1.40927074      -0.28426937
C       -3.18205423      -0.03466853      -1.17573587
C       -2.61942099       1.21699600      -0.88079418
C       -3.22641197       2.50405769      -1.04846081
C       -2.37702640       3.42084637      -0.47359671
C       -1.23753122       2.69341672       0.00686313
N       -1.37588598       1.37584091      -0.27036672
C       -0.02840663       3.25492450       0.59037536
C        1.20821684       2.71355203       0.05616013
C        2.38597175       3.44694653      -0.31649451
C        3.25015962       2.55071615      -0.90000104
C        2.60325394       1.27133039      -0.86798027
N        1.34560882       1.41103601      -0.29058220
C       -0.06335762       4.27456480       1.55260910
C       -4.52545609      -0.06525237      -1.80430323
C        0.06707104      -4.27342437       1.55795145
C        4.52949862       0.06429361      -1.81004033
C       -4.72901889      -0.72601043      -3.02946186
C       -5.97943805      -0.74310059      -3.61233188
N       -7.03265132      -0.13059445      -3.01800441
C       -6.87465518       0.50254798      -1.83246930
C       -5.64097221       0.54827472      -1.21098714
C        1.11898220       4.82262862       2.18374593
C        1.05268501       5.82874664       3.09883523
N       -0.14082735       6.36857768       3.51106713
C       -1.29835612       5.81948948       3.01549086
C       -1.29137080       4.81236377       2.09956034
C        5.64691583      -0.55629548      -1.22603742
C        6.87874225      -0.50436820      -1.84925222
N        7.03526585       0.14260080      -3.02783994
C        5.97957371       0.75813638      -3.61611612
C        4.73113338       0.73559032      -3.03086836
C        1.28964657      -4.82022030       2.10831795
C        1.28599531      -5.82857658       3.02321841
N        0.12335050      -6.36948443       3.51497876
C       -1.06536987      -5.81984664       3.10033838
C       -1.12100706      -4.81286988       2.18592395
C       -0.17724249       7.53574580       4.39338432
C       -8.36259569      -0.19257239      -3.66711833
C        0.14674291      -7.53872383       4.39486575
C        8.35133051       0.17182530      -3.70421253
Co       0.00543151       0.00027084      -0.06749852
H        4.17739725      -2.71329681      -1.53521620
H        2.51337577      -4.49562699      -0.41938105
H       -2.50967775      -4.51456422      -0.21141628
H       -4.22269501      -2.75925409      -1.29629896
H       -4.16559669       2.70916515      -1.54284285
H       -2.49852374       4.49478983      -0.43591976
H        2.52606711       4.51317806      -0.20445096
H        4.23558901       2.75780483      -1.29443726
H       -3.90583922      -1.21804810      -3.53240775
H       -6.17767161      -1.23101499      -4.55815822
H       -7.75798495       0.95669810      -1.40278244
H       -5.55268675       1.05435420      -0.25808078
H        2.09652859       4.41740735       1.95958053
H        1.94083087       6.24262230       3.56229005
H       -2.22046129       6.22818168       3.41219708
H       -2.24745100       4.40231905       1.80314230
H        5.56092572      -1.06812240      -0.27604862
H        7.76299454      -0.96307097      -1.42672057
H        6.17582943       1.25120977      -4.55979975
H        3.90675075       1.23319505      -3.52629543
H        2.24957869      -4.41640609       1.81551623
H        2.20374136      -6.24471324       3.42249366
H       -1.95803461      -6.22700029       3.56097809
H       -2.09476401      -4.40031975       1.95900664
H       -0.16168991       8.46413923       3.81214618
H       -1.08622865       7.50682291       4.99761908
H        0.68772314       7.51531244       5.05941711
H       -8.76185563      -1.20287805      -3.56141101
H       -9.02713270       0.52275204      -3.18595510
H       -8.25306753       0.06039862      -4.72204772
H        1.05922290      -7.52450345       4.99436219
H       -0.71430021      -7.50679200       5.06549768
H        0.11373260      -8.46570022       3.81206492
H        8.59771675       1.20374050      -3.95691622
H        9.10674242      -0.23238395      -3.03253086
H        8.29759679      -0.43457544      -4.61011479
C        0.01730936       0.00419539       1.91746438
O       -1.11586881      -0.04463780       2.41566295
O        1.15650418       0.05490826       2.40343870
