# Supplementary material for: Self-Assembled Liposomes Enhance Electron Transfer for Efficient Photocatalytic CO2 Reduction
Source: J Am Chem Soc. 2022 May 20;144(21):9399–412. doi: 10.1021/jacs.2c01725 (PMC9164230; doi:10.1021/jacs.2c01725)
Supplement: Supplementary file 2 — ja2c01725_si_002.zip [file ja2c01725_si_002.zip › Coordinates/CoP_CO2/[CoP(CO2)]+1_M_3.xyz]

92

C       -2.67609167       1.22201264      -0.77760479
C       -3.23372788       2.52722705      -0.97398637
C       -2.37574041       3.42923021      -0.38220027
C       -1.26160749       2.68124364       0.10550086
N       -1.43522014       1.35421997      -0.17256028
C       -3.27753221      -0.03535212      -1.09041252
C       -0.03297840       3.23426935       0.63365600
C        1.18568191       2.69240969       0.09574676
C        2.37749384       3.42430999      -0.25637447
C        3.20606794       2.54791300      -0.90599861
C        2.53668670       1.27410597      -0.91835599
N        1.29472276       1.40506636      -0.32288280
C        3.10997495       0.04512767      -1.29053422
C        2.54617144      -1.21002337      -0.99946000
C        3.14696175      -2.49939301      -1.20104859
C        2.33801435      -3.41449399      -0.57481638
C        1.21609734      -2.68786704      -0.04319455
N        1.33377580      -1.37005216      -0.34583628
C        0.04840286      -3.23864188       0.60489116
C       -1.22122550      -2.69502946       0.19737962
C       -2.44818324      -3.40675267       0.01768565
C       -3.34171962      -2.52540600      -0.55053692
C       -2.66299776      -1.27264463      -0.70111609
N       -1.37102561      -1.40600132      -0.24840788
C        0.15939616      -4.27389092       1.58025384
C        4.43834975       0.08859380      -1.94397462
C       -0.04007498       4.29498249       1.58437298
C       -4.56473979      -0.09913128      -1.74572610
C        4.62862061       0.81048012      -3.13772941
C        5.86869786       0.84856093      -3.73980330
N        6.92755086       0.19916345      -3.19534508
C        6.78236773      -0.49641062      -2.04314525
C        5.55910846      -0.56657022      -1.40519765
C       -0.96237433      -4.74801440       2.34352371
C       -0.83960986      -5.74194844       3.27326110
N        0.36469165      -6.32467372       3.55403654
C        1.47964391      -5.84449584       2.92366241
C        1.41125130      -4.84812080       1.99088305
C       -5.66665739       0.76446112      -1.44572288
C       -6.86417687       0.65734978      -2.09724769
N       -7.06884221      -0.27425806      -3.08377187
C       -6.04069046      -1.13007342      -3.40325162
C       -4.83748236      -1.07523670      -2.75764493
C       -1.25029250       4.86135165       2.11398187
C       -1.23460217       5.88376572       3.02021809
N       -0.06660413       6.40348374       3.50534627
C        1.11166800       5.83389360       3.10731961
C        1.15094125       4.81100657       2.20228285
C        0.45886725      -7.45883477       4.48135900
C        8.24690393       0.28988780      -3.86056365
C       -0.07188688       7.56728456       4.40006428
C       -8.32130936      -0.30655215      -3.84417364
Co      -0.03646262      -0.00575869      -0.07305534
H       -4.13893517       2.76561426      -1.51100462
H       -2.46647768       4.50693906      -0.37301356
H        2.53891996       4.48266741      -0.10994671
H        4.18198961       2.76014023      -1.31946963
H        4.05424755      -2.70450320      -1.75123495
H        2.46183536      -4.48818706      -0.55613938
H       -2.61094435      -4.45746796       0.21270586
H       -4.36971712      -2.72802454      -0.81480890
H        3.80173989       1.33339739      -3.60217195
H        6.05532502       1.38287032      -4.66274917
H        7.66887839      -0.97808296      -1.65177508
H        5.48432913      -1.11899506      -0.47717208
H       -1.93733128      -4.29781885       2.22571440
H       -1.68706422      -6.10377327       3.84258527
H        2.42121485      -6.29092874       3.21953392
H        2.34635847      -4.48716833       1.58795058
H       -5.59494859       1.48103336      -0.63818134
H       -7.71466267       1.28077661      -1.84964896
H       -6.24025539      -1.83242552      -4.20314793
H       -4.06212635      -1.76775918      -3.06244858
H       -2.21474820       4.47233271       1.81999084
H       -2.14631959       6.32269352       3.40678452
H        2.00939423       6.23087060       3.56563686
H        2.11716234       4.37472483       1.99301231
H        0.40396019      -8.40245399       3.93026792
H        1.40576366      -7.40744817       5.02139898
H       -0.36262514      -7.40841569       5.19722649
H        8.63769418       1.30145200      -3.73641093
H        8.92574739      -0.42921619      -3.40549907
H        8.12558901       0.06135513      -4.91985764
H       -1.00888746       7.58894229       4.95810478
H        0.75916380       7.48804808       5.10281856
H        0.02795253       8.48971799       3.82011515
H       -8.57559702      -1.34117693      -4.08269117
H       -9.12133424       0.12445833      -3.24050069
H       -8.22043275       0.26555734      -4.77236163
C        0.08627313      -0.05191048       1.91613790
O        1.24349379       0.07963212       2.33750651
O       -1.00962240      -0.20785652       2.47038897
