# Supplementary material for: Self-Assembled Liposomes Enhance Electron Transfer for Efficient Photocatalytic CO2 Reduction
Source: J Am Chem Soc. 2022 May 20;144(21):9399–412. doi: 10.1021/jacs.2c01725 (PMC9164230; doi:10.1021/jacs.2c01725)
Supplement: Supplementary file 2 — ja2c01725_si_002.zip [file ja2c01725_si_002.zip › Coordinates/CoP_CO2/[CoP(CO2)]+2_M_2.xyz]

92

C        2.62897803      -1.21390470      -0.85955747
C        3.25196624      -2.50175274      -1.00723300
C        2.41207533      -3.41548113      -0.42828079
C        1.24950858      -2.69126786       0.02136057
N        1.37970415      -1.37359607      -0.27884107
C        3.19686876       0.03555140      -1.15463344
C        0.04072198      -3.26246091       0.55947692
C       -1.19239461      -2.70830639       0.06765936
C       -2.38546750      -3.44200157      -0.27958075
C       -3.24624492      -2.55080255      -0.86083376
C       -2.59322445      -1.26902032      -0.83969422
N       -1.32865283      -1.40609364      -0.29391666
C       -3.18817637      -0.03581386      -1.15218324
C       -2.61742385       1.21332511      -0.86413853
C       -3.23959561       2.50112117      -1.01619257
C       -2.39954600       3.41585528      -0.44004924
C       -1.23781854       2.69182594       0.01265518
N       -1.36764377       1.37371924      -0.28360822
C       -0.03058351       3.26553119       0.55154755
C        1.20355473       2.71224473       0.06139499
C        2.39762346       3.44402902      -0.28550279
C        3.25713489       2.55160346      -0.86786149
C        2.60225904       1.27067527      -0.84694413
N        1.33909596       1.40966342      -0.30041021
C       -0.06542819       4.34340946       1.49269912
C       -4.54292273      -0.06847772      -1.75900479
C        0.06822449      -4.34050845       1.50074567
C        4.54812334       0.06713106      -1.76515239
C       -4.76057044      -0.72062677      -2.98562168
C       -6.02072500      -0.74078405      -3.54788629
N       -7.06686548      -0.13896687      -2.93145403
C       -6.89385854       0.48649322      -1.74450993
C       -5.65039383       0.53415081      -1.14194638
C        1.11156086       4.88470443       2.10606927
C        1.04945094       5.91622442       3.00337947
N       -0.13854246       6.46315222       3.39094103
C       -1.29311557       5.91939021       2.90978931
C       -1.28574381       4.88623813       2.01222248
C        5.65776347      -0.53791045      -1.15347779
C        6.89932106      -0.48799377      -1.75864718
N        7.06948831       0.14140265      -2.94406996
C        6.02069961       0.74279254      -3.55787017
C        4.76294887       0.72195422      -2.99185622
C        1.28292582      -4.89940755       2.01635833
C        1.27886329      -5.93441761       2.91187241
N        0.11884987      -6.46464473       3.39475845
C       -1.06320916      -5.90113249       3.01231225
C       -1.11380687      -4.86691152       2.11751676
C       -0.17128251       7.63054884       4.28470562
C       -8.40679361      -0.20241868      -3.56106232
C        0.13857808      -7.63559205       4.28414527
C        8.39897257       0.18228338      -3.59453970
Co       0.00632368       0.00128790      -0.09329064
H        4.19345144      -2.70485108      -1.49701814
H        2.53923984      -4.48820014      -0.39700431
H       -2.52707774      -4.50798988      -0.17526961
H       -4.23273673      -2.75756313      -1.25095641
H       -4.18167465       2.70223636      -1.50549581
H       -2.52640995       4.48863422      -0.41009267
H        2.54041935       4.50997716      -0.18200590
H        4.24378615       2.75761205      -1.25825372
H       -3.94310997      -1.20291017      -3.50724000
H       -6.23133745      -1.22292186      -4.49399837
H       -7.77204409       0.93377354      -1.29767164
H       -5.55082781       1.03287719      -0.18612648
H        2.08728775       4.46849792       1.90215031
H        1.93837693       6.33609087       3.45777572
H       -2.21480837       6.34302310       3.28894281
H       -2.24337260       4.47384814       1.73008663
H        5.56064838      -1.03730405      -0.19778087
H        7.77892486      -0.93560016      -1.31518188
H        6.22893205       1.22288865      -4.50570923
H        3.94373090       1.20593320      -3.50913569
H        2.24498054      -4.49882659       1.73232296
H        2.19579121      -6.37094885       3.28799609
H       -1.95646628      -6.30992468       3.46835674
H       -2.08444292      -4.43696625       1.91786598
H       -0.11540259       8.55058927       3.69629547
H       -1.09880965       7.61894624       4.85801479
H        0.67491860       7.58282166       4.97120180
H       -8.78966625      -1.22077389      -3.47499902
H       -9.07298352       0.49050237      -3.05045347
H       -8.31710050       0.07922455      -4.61057024
H        1.06799302      -7.63852636       4.85457666
H       -0.70477202      -7.57917848       4.97340882
H        0.06802885      -8.55261611       3.69260414
H        8.68617764       1.22344081      -3.74763203
H        9.12576516      -0.31058652      -2.95149766
H        8.33964999      -0.33719604      -4.55214424
C        0.01814629       0.00701363       1.91189336
O       -1.11667619      -0.06990392       2.39209619
O        1.15836582       0.08669068       2.38032225
