# Supplementary material for: Self-Assembled Liposomes Enhance Electron Transfer for Efficient Photocatalytic CO2 Reduction
Source: J Am Chem Soc. 2022 May 20;144(21):9399–412. doi: 10.1021/jacs.2c01725 (PMC9164230; doi:10.1021/jacs.2c01725)
Supplement: Supplementary file 2 — ja2c01725_si_002.zip [file ja2c01725_si_002.zip › Coordinates/CoP_CO2/[CoP(CO2)]+2_M_4.xyz]

92

C        2.71195487      -1.15668304      -0.54893218
C        3.22729140      -2.46195964      -0.85650330
C        2.35560417      -3.38008124      -0.30956471
C        1.30147051      -2.63270726       0.29648878
N        1.49356920      -1.30609011       0.11135088
C        3.27475425       0.11308102      -0.81573547
C        0.09595227      -3.19134894       0.93247051
C       -1.15121755      -2.69910083       0.46667870
C       -2.37922165      -3.43826377       0.26900639
C       -3.24595728      -2.59946411      -0.37662939
C       -2.56697756      -1.33614502      -0.52477070
N       -1.30010444      -1.42759096      -0.02833074
C       -3.15902060      -0.12104771      -0.98252674
C       -2.61481934       1.13161167      -0.72766990
C       -3.18245240       2.43335740      -0.99419338
C       -2.38217645       3.34407404      -0.36669704
C       -1.29525088       2.60196724       0.24732080
N       -1.41905482       1.29755673      -0.02332865
C       -0.15417618       3.15745348       0.97214682
C        1.13310246       2.66406415       0.60782282
C        2.38032129       3.38318220       0.58155702
C        3.31071735       2.54795027       0.01519918
C        2.63564574       1.31757465      -0.29720215
N        1.33004897       1.40794686       0.06178783
C       -0.34358162       4.15707241       1.98054769
C       -4.44019949      -0.22491934      -1.71525863
C        0.19542404      -4.21723367       1.92941525
C        4.51933829       0.27112772      -1.52919985
C       -4.53033090      -1.05050695      -2.85180535
C       -5.71360448      -1.13611198      -3.55462231
N       -6.80867033      -0.43941406      -3.16094639
C       -6.76034324       0.34832513      -2.06212739
C       -5.59643693       0.47068598      -1.32667109
C        0.71130264       4.57442850       2.85572636
C        0.52138282       5.53848509       3.80856820
N       -0.69237343       6.13092650       3.99835306
C       -1.75179644       5.70215326       3.25301826
C       -1.61497207       4.74028093       2.28864212
C        5.63601005      -0.60667448      -1.39415079
C        6.79119685      -0.40776821      -2.10514238
N        6.92232725       0.62864194      -2.98259942
C        5.88002247       1.50400211      -3.13680269
C        4.71639648       1.36075108      -2.43114048
C        1.44088344      -4.80361925       2.31318070
C        1.50787926      -5.78005306       3.27258145
N        0.39477577      -6.22292469       3.92224431
C       -0.80640507      -5.64234351       3.64356012
C       -0.92693017      -4.65823335       2.69784979
C       -0.85483617       7.23004756       4.96222294
C       -8.06453326      -0.58104849      -3.93238874
C        0.48640308      -7.33461826       4.88364252
C        8.14416609       0.80526088      -3.78185326
Co       0.02862295      -0.01015402      -0.05735273
H        4.11712679      -2.68812697      -1.42333563
H        2.42372839      -4.45806693      -0.36070453
H       -2.53470667      -4.48131501       0.50375701
H       -4.25267571      -2.82222007      -0.70137392
H       -4.07112081       2.63783413      -1.57358306
H       -2.48805594       4.41953968      -0.36975795
H        2.52684136       4.41198978       0.87645229
H        4.35549499       2.75858305      -0.16246011
H       -3.66986623      -1.61049200      -3.19711474
H       -5.82418700      -1.74621018      -4.44200788
H       -7.67327803       0.86269407      -1.79221856
H       -5.60063446       1.09383738      -0.44146000
H        1.68347310       4.10496249       2.81457206
H        1.31948504       5.86189981       4.46498908
H       -2.70719395       6.16150160       3.47422814
H       -2.51504509       4.42707671       1.78009058
H        5.62115673      -1.41137429      -0.67170729
H        7.65637012      -1.04827350      -1.98847867
H        6.03026194       2.29967108      -3.85579344
H        3.92129651       2.07586744      -2.60398213
H        2.36902320      -4.48412311       1.86111916
H        2.44429917      -6.24186235       3.55947110
H       -1.65176974      -5.98894157       4.22432588
H       -1.89701189      -4.19576916       2.58379601
H       -0.75708349       8.19056211       4.44886934
H       -1.83967016       7.16050177       5.42636888
H       -0.08805664       7.14799776       5.73290231
H       -8.48569534      -1.57023738      -3.74373249
H       -8.76599892       0.18912075      -3.61683551
H       -7.84216640      -0.46291867      -4.99329951
H        1.44374002      -7.28308816       5.40307692
H       -0.32286610      -7.24897696       5.60897836
H        0.40576542      -8.28652228       4.35216553
H        8.48047111       1.84156983      -3.70846935
H        8.92265423       0.14703302      -3.39723591
H        7.94142147       0.55765790      -4.82735533
C        0.07749865      -0.01268502      -2.10960748
O        0.01314794       1.12487519      -2.58057812
O        0.16009866      -1.15268349      -2.57036002
