# Supplementary material for: Self-Assembled Liposomes Enhance Electron Transfer for Efficient Photocatalytic CO2 Reduction
Source: J Am Chem Soc. 2022 May 20;144(21):9399–412. doi: 10.1021/jacs.2c01725 (PMC9164230; doi:10.1021/jacs.2c01725)
Supplement: Supplementary file 2 — ja2c01725_si_002.zip [file ja2c01725_si_002.zip › Coordinates/CoP_CO2/[CoP(CO2)]+3_M_1.xyz]

92

C        2.55848681       1.61927388      -0.12051593
C        3.99898940       1.49514574      -0.15177212
C        4.27463559       0.16914984      -0.20694221
C        3.00174133      -0.51777258      -0.22493257
N        1.95944660       0.38085071      -0.17382126
C        1.89015386       2.84456201      -0.09466514
C        2.86871777      -1.90861511      -0.22680496
C        1.64097138      -2.57467756      -0.19151844
C        1.50471174      -4.01406542      -0.19511989
C        0.17563407      -4.27823414      -0.14853758
C       -0.50277064      -3.00100197      -0.14884728
N        0.40523973      -1.96632923      -0.17403856
C       -1.89130558      -2.85857418      -0.10247652
C       -2.56001905      -1.63242395      -0.12413310
C       -4.00068963      -1.50658924      -0.16075468
C       -4.27497188      -0.18002990      -0.21274685
C       -3.00194232       0.50550822      -0.22266034
N       -1.96026846      -0.39472261      -0.17250026
C       -2.86850577       1.89569366      -0.21845438
C       -1.64042978       2.55978694      -0.17909164
C       -1.50405049       3.99959731      -0.17972060
C       -0.17548798       4.26311618      -0.13331822
C        0.50208765       2.98518435      -0.13494958
N       -0.40549315       1.95002570      -0.16117899
C       -4.10754472       2.71920746      -0.24151644
C       -2.71871420      -4.09250782      -0.03677130
C        4.10989127      -2.72680708      -0.25068612
C        2.71546229       4.08244107      -0.03584480
C       -2.73216306      -5.02566812      -1.08808109
C       -3.51802183      -6.15678261      -1.00179025
N       -4.28664631      -6.38799392       0.09043056
C       -4.29570320      -5.51060071       1.11998470
C       -3.52455578      -4.36385899       1.07968339
C       -4.45184168       3.54437221       0.83993226
C       -5.60631983       4.30370543       0.79588601
N       -6.42157475       4.26303917      -0.28300661
C       -6.11821836       3.47613110      -1.34333136
C       -4.97590764       2.70036535      -1.34581259
C        3.50094440       4.37546834       1.08846821
C        4.26312321       5.52914357       1.12266353
N        4.26352079       6.38996983       0.07978070
C        3.51547379       6.13599561      -1.02112844
C        2.73963629       4.99690755      -1.10228998
C        4.99028704      -2.68450321      -1.34585270
C        6.13973595      -3.44829442      -1.34225723
N        6.43941130      -4.24883216      -0.29051631
C        5.61328227      -4.31306338       0.77876807
C        4.45062283      -3.56629140       0.82113334
C       -7.63996581       5.10516023      -0.33524222
C       -5.12025795      -7.61170527       0.13240996
C        7.68723566      -5.04584814      -0.33106044
C        5.08281802       7.62446583       0.11850244
Co      -0.00043884      -0.00819487      -0.04360054
H        4.70600192       2.31141205      -0.14575946
H        5.24853617      -0.29667781      -0.22558302
H        2.31385551      -4.72811495      -0.23445108
H       -0.29645279      -5.24883367      -0.11805784
H       -4.70952913      -2.32124376      -0.16304049
H       -5.24776732       0.28808270      -0.23593136
H       -2.31293608       4.71385849      -0.21778800
H        0.29773975       5.23309983      -0.10312992
H       -2.13756618      -4.86502212      -1.97897977
H       -3.56714251      -6.89770871      -1.78968467
H       -4.92530848      -5.75808090       1.96440922
H       -3.54920367      -3.68459614       1.92294789
H       -3.82603896       3.59163001       1.72260388
H       -5.90936269       4.94832028       1.61049319
H       -6.81037742       3.50071142      -2.17537257
H       -4.75866809       2.08714926      -2.21181240
H        3.51652192       3.71016308       1.94300982
H        4.87712326       5.79492743       1.97293659
H        3.56989164       6.86582371      -1.81896446
H        2.15913683       4.81882973      -1.99922454
H        4.77606316      -2.06078608      -2.20502627
H        6.84252959      -3.45270474      -2.16576583
H        5.91515866      -4.96444575       1.58822564
H        3.81616347      -3.63236405       1.69638629
H       -7.46391865       5.93649040      -1.02028119
H       -8.47499306       4.49777121      -0.68505512
H       -7.85294393       5.48303404       0.66303757
H       -4.47259042      -8.48396635       0.03451863
H       -5.65019297      -7.64921005       1.08229550
H       -5.83626295      -7.57893795      -0.69033202
H        8.53878531      -4.36636071      -0.38829814
H        7.75447520      -5.64780038       0.57316449
H        7.66297320      -5.69569534      -1.20709299
H        5.60900671       7.67280714       1.06991377
H        5.80120161       7.59569108      -0.70213896
H        4.42436340       8.48775865       0.01415862
C        0.00253646      -0.02200738       1.99288744
O        0.64283311       0.92444399       2.44012543
O       -0.63502855      -0.97482240       2.43187897
