# Supplementary material for: Self-Assembled Liposomes Enhance Electron Transfer for Efficient Photocatalytic CO2 Reduction
Source: J Am Chem Soc. 2022 May 20;144(21):9399–412. doi: 10.1021/jacs.2c01725 (PMC9164230; doi:10.1021/jacs.2c01725)
Supplement: Supplementary file 2 — ja2c01725_si_002.zip [file ja2c01725_si_002.zip › Coordinates/CoP_CO2/[CoP(CO2)]+3_M_1_2.xyz]

92

C        2.79785614      -1.15174934      -0.09477418
C        3.52505867      -2.40185592      -0.13171773
C        2.59883608      -3.38994589      -0.17984837
C        1.30493315      -2.74376402      -0.18773259
N        1.44019489      -1.37375562      -0.13954979
C        3.41573555       0.10001483      -0.07047743
C        0.09199191      -3.43549000      -0.18143786
C       -1.15810812      -2.81453695      -0.14560135
C       -2.41261032      -3.53305830      -0.14038526
C       -3.39421238      -2.59895185      -0.10230985
C       -2.74089916      -1.30827681      -0.11436932
N       -1.37222445      -1.45363913      -0.13728015
C       -3.42508538      -0.09135609      -0.08123043
C       -2.80841587       1.16143773      -0.10674293
C       -3.53539341       2.41105172      -0.14386837
C       -2.60896718       3.40002993      -0.18927522
C       -1.31481483       2.75479082      -0.19728369
N       -1.45081880       1.38500445      -0.15092693
C       -0.10036079       3.44583336      -0.18388287
C        1.15050506       2.82437049      -0.14435772
C        2.40665527       3.54117606      -0.14266997
C        3.38702138       2.60581002      -0.10193528
C        2.73216364       1.31651056      -0.10848414
N        1.36322363       1.46377961      -0.13373446
C       -0.14091485       4.93162750      -0.19372879
C       -4.91089335      -0.13035380      -0.02262314
C        0.13672038      -4.92317827      -0.19584697
C        4.90282067       0.13367008      -0.01320120
C       -5.67282323      -0.66321795      -1.07683433
C       -7.05025031      -0.68858330      -0.99355267
N       -7.68965550      -0.20224394       0.09805437
C       -6.98594166       0.31896643       1.12901952
C       -5.60466775       0.36546785       1.09169292
C        0.34854012       5.67941214       0.88903237
C        0.30079874       7.06016427       0.86025564
N       -0.21756226       7.71394492      -0.20532381
C       -0.69778379       7.02230962      -1.26706037
C       -0.67137986       5.64218924      -1.28416618
C        5.59405868      -0.35417872       1.10559313
C        6.97648025      -0.32770068       1.13532309
N        7.68200003       0.16828449       0.09365752
C        7.04437592       0.65028114      -1.00063215
C        5.66600560       0.64378290      -1.07707656
C        0.64324671      -5.62673908      -1.29852739
C        0.68612198      -7.00916414      -1.28145144
N        0.24384301      -7.70241736      -0.20775108
C       -0.25525477      -7.05266789       0.87154280
C       -0.31919010      -5.67400810       0.90079413
C       -0.23142958       9.19467228      -0.24163506
C       -9.16971652      -0.24717118       0.13946350
C        0.28229710      -9.18406807      -0.19766487
C        9.16357386       0.18624669       0.12441624
Co      -0.00536482       0.00552297      -0.01386335
H        4.59930569      -2.51143017      -0.13518444
H        2.77665475      -4.45467889      -0.20206609
H       -2.52873248      -4.60636249      -0.16817877
H       -4.45939056      -2.77225061      -0.06938124
H       -4.60980517       2.52020232      -0.14840310
H       -2.78796894       4.46473347      -0.20804311
H        2.52605917       4.61381744      -0.17728453
H        4.45283825       2.77630460      -0.07243215
H       -5.19238551      -1.05300122      -1.96585502
H       -7.67781031      -1.08372286      -1.78239311
H       -7.55718778       0.68256712       1.97290617
H       -5.06996417       0.78067850       1.93715340
H        0.75866605       5.18649121       1.76185108
H        0.66090431       7.67143204       1.67736534
H       -1.08751524       7.60982314      -2.08858071
H       -1.05736408       5.11967013      -2.15085349
H        5.05811231      -0.75300723       1.95811895
H        7.54657429      -0.69074776       1.98019803
H        7.67373298       1.02440009      -1.79820314
H        5.18689851       1.02661738      -1.96986277
H        1.00265838      -5.10173342      -2.17509262
H        1.06408220      -7.58882492      -2.11332232
H       -0.58467511      -7.67196710       1.69603590
H       -0.71237595      -5.18378102       1.78292244
H        0.56015007       9.53860866      -0.91005484
H       -1.20326325       9.53105887      -0.60342579
H       -0.06240385       9.57565755       0.76403873
H       -9.49452051      -1.28353623       0.03849031
H       -9.51150680       0.15624112       1.09076847
H       -9.56389498       0.35370276      -0.68164830
H        0.83132465      -9.53123256      -1.07089714
H        0.78592348      -9.51684699       0.71054228
H       -0.74042059      -9.56389295      -0.22371925
H        9.50633147       1.21502492       0.00688634
H        9.50462594      -0.21095961       1.07852514
H        9.53997929      -0.43312619      -0.69118910
C       -0.01458837       0.01407456       2.02243187
O       -1.16085398      -0.00271643       2.46140517
O        1.12793722       0.03628075       2.46983370
