# Supplementary material for: Self-Assembled Liposomes Enhance Electron Transfer for Efficient Photocatalytic CO2 Reduction
Source: J Am Chem Soc. 2022 May 20;144(21):9399–412. doi: 10.1021/jacs.2c01725 (PMC9164230; doi:10.1021/jacs.2c01725)
Supplement: Supplementary file 2 — ja2c01725_si_002.zip [file ja2c01725_si_002.zip › Coordinates/CoP_CO2/[CoP(CO2)]0_M_2.xyz]

92

C        2.69308577      -1.18848874      -0.83616945
C        3.25596240      -2.47429013      -1.07834124
C        2.40749077      -3.40727539      -0.49761686
C        1.31439568      -2.68597082       0.04675449
N        1.47027927      -1.35404015      -0.18617226
C        3.26085781       0.08844733      -1.13510579
C        0.10060935      -3.25204099       0.64061128
C       -1.13551281      -2.75272625       0.06731614
C       -2.30024145      -3.50547575      -0.29793671
C       -3.15725266      -2.63551988      -0.93571430
C       -2.51815533      -1.35289919      -0.93855980
N       -1.27420039      -1.46360724      -0.33045538
C       -3.11418672      -0.12621771      -1.29559597
C       -2.58173461       1.13704133      -0.98722452
C       -3.20159001       2.41737323      -1.18008149
C       -2.40623657       3.34244629      -0.54582388
C       -1.27714763       2.63238582      -0.01381559
N       -1.37306387       1.31612934      -0.31924549
C       -0.11966231       3.19846387       0.65430158
C        1.16628274       2.69456860       0.18880872
C        2.35028849       3.44628837      -0.05499769
C        3.26348173       2.58130049      -0.63265691
C        2.63092043       1.30760298      -0.73861204
N        1.34372994       1.40757662      -0.22580825
C       -0.24326737       4.19123623       1.63704950
C       -4.43072393      -0.18603172      -1.96531567
C        0.14215481      -4.23515556       1.62840859
C        4.54337126       0.17734882      -1.80559220
C       -4.60120072      -0.91763594      -3.15782590
C       -5.82800276      -0.95843392      -3.78460038
N       -6.89913479      -0.30554748      -3.26549781
C       -6.77646251       0.39275647      -2.11113691
C       -5.56674184       0.46645725      -1.45048385
C        0.88327471       4.73425598       2.36934235
C        0.74151239       5.72146820       3.29538031
N       -0.48386103       6.25020786       3.62388926
C       -1.59697640       5.70088549       3.03321860
C       -1.51388860       4.70814457       2.10562508
C        5.66704039      -0.65817953      -1.50091568
C        6.86117209      -0.52835162      -2.15230011
N        7.04485909       0.40306535      -3.14969821
C        5.98875222       1.22728545      -3.48004006
C        4.78934026       1.14686516      -2.83153690
C        1.38056079      -4.75124065       2.18583230
C        1.40018125      -5.71941334       3.13901831
N        0.24711509      -6.25894758       3.66768798
C       -0.95637860      -5.74793531       3.23258680
C       -1.03601072      -4.78066325       2.28112060
C       -0.59391608       7.40809265       4.51126239
C       -8.20525679      -0.39940995      -3.95310258
C        0.29689584      -7.39960653       4.57807657
C        8.28924557       0.45174918      -3.91699690
Co       0.03452788      -0.02379939      -0.04928308
H        4.16148731      -2.68628935      -1.62762337
H        2.51439538      -4.48466224      -0.49691485
H       -2.43872720      -4.56719825      -0.14486736
H       -4.13404867      -2.86230214      -1.34113208
H       -4.11135588       2.61340135      -1.73012072
H       -2.55079992       4.41344572      -0.50419604
H        2.48017480       4.50462413       0.12637000
H        4.27647698       2.81567168      -0.92872037
H       -3.76458201      -1.44179016      -3.60280602
H       -5.99563857      -1.49490488      -4.70993026
H       -7.67157503       0.87354120      -1.73836436
H       -5.51129158       1.02073038      -0.52242785
H        1.87654734       4.33761762       2.20908238
H        1.58889341       6.13034994       3.83366387
H       -2.54928417       6.09664360       3.36724027
H       -2.44273745       4.29481065       1.73599599
H        5.60736138      -1.37359723      -0.69078159
H        7.72779964      -1.12741634      -1.89986765
H        6.16936338       1.92637786      -4.28741893
H        3.99505603       1.81612437      -3.13986542
H        2.32913746      -4.35068468       1.85173050
H        2.32712928      -6.10763759       3.54601358
H       -1.83833945      -6.15217219       3.71679211
H       -2.01792441      -4.39307196       2.04271017
H       -0.55269286       8.34302884       3.94150515
H       -1.53998758       7.36204741       5.05485222
H        0.22611238       7.39290264       5.23218969
H       -8.62795911      -1.39156160      -3.78262068
H       -8.87345193       0.36263298      -3.55536326
H       -8.05683040      -0.23384729      -5.02060379
H        1.20957904      -7.34953603       5.17651038
H       -0.56282205      -7.36734162       5.25142641
H        0.28310134      -8.34840128       4.02835324
H        8.51851672       1.48751311      -4.17695878
H        9.10435699       0.05283308      -3.31059420
H        8.20255506      -0.13912370      -4.83588033
C       -0.09495924      -0.01739844       1.91741163
O        0.99756046       0.08283553       2.49944752
O       -1.25753411      -0.11695941       2.34439242
