# Supplementary material for: Self-Assembled Liposomes Enhance Electron Transfer for Efficient Photocatalytic CO2 Reduction
Source: J Am Chem Soc. 2022 May 20;144(21):9399–412. doi: 10.1021/jacs.2c01725 (PMC9164230; doi:10.1021/jacs.2c01725)
Supplement: Supplementary file 2 — ja2c01725_si_002.zip [file ja2c01725_si_002.zip › Coordinates/CoP_CO2/[CoP(CO2)]0_M_4.xyz]

92

C        2.60586439      -1.22570509      -0.90296294
C        3.14843666      -2.52841809      -1.14636148
C        2.32363960      -3.43685144      -0.51182294
C        1.24421417      -2.69303143       0.04936910
N        1.40258009      -1.36629419      -0.22817627
C        3.19148463       0.04041580      -1.21475993
C        0.05447247      -3.23303525       0.67920977
C       -1.20243312      -2.70308107       0.21286452
C       -2.42304028      -3.41508795       0.00047100
C       -3.28853408      -2.54475570      -0.62938732
C       -2.59897048      -1.29893308      -0.78209560
N       -1.32791111      -1.42697911      -0.26855297
C       -3.19016748      -0.06740554      -1.22097124
C       -2.59922688       1.19444200      -0.89993369
C       -3.13127091       2.49941155      -1.15097992
C       -2.31006332       3.40396871      -0.50741798
C       -1.24265767       2.65479669       0.06944918
N       -1.40342886       1.32833261      -0.20940165
C       -0.05607299       3.19279583       0.70623014
C        1.20090551       2.66220519       0.24556537
C        2.42309427       3.37499238       0.04113156
C        3.28798302       2.51039201      -0.59525582
C        2.59754502       1.26655200      -0.76120845
N        1.32650945       1.38943585      -0.24809847
C       -0.14422280       4.22836908       1.67512884
C       -4.44799855      -0.13571121      -1.92917489
C        0.13899730      -4.25039580       1.66288838
C        4.44761202       0.12324003      -1.92429453
C       -4.69199779      -1.13472376      -2.92817716
C       -5.86298094      -1.18622678      -3.62937207
N       -6.88544722      -0.29422239      -3.39336790
C       -6.71733035       0.64723939      -2.40712643
C       -5.55055808       0.75093149      -1.70274876
C        0.99090860       4.71574626       2.41663492
C        0.88305877       5.72683391       3.32682443
N       -0.31859571       6.32069322       3.61418075
C       -1.44550299       5.82583417       3.00937130
C       -1.39182827       4.81294072       2.09643098
C        5.56010977      -0.75324594      -1.70461463
C        6.73075071      -0.62141423      -2.39779865
N        6.89958358       0.34888030      -3.35540371
C        5.85894621       1.21626586      -3.60068600
C        4.68303812       1.13659609      -2.91023005
C        1.38739966      -4.81875729       2.11042252
C        1.43997117      -5.80101781       3.05454542
N        0.31065217      -6.28471989       3.66823268
C       -0.89400246      -5.70930780       3.34858498
C       -1.00091230      -4.72931232       2.40666083
C       -0.39198060       7.48481792       4.50222747
C       -8.15625785      -0.42403923      -4.10958600
C        0.38539291      -7.41490090       4.59593086
C        8.11991564       0.40793883      -4.16279048
Co       0.00024493      -0.01970433      -0.03410022
H        4.02270683      -2.76176359      -1.73498161
H        2.41630843      -4.51484690      -0.51006388
H       -2.59917340      -4.45934389       0.21883413
H       -4.30556235      -2.74997990      -0.93254753
H       -3.99635623       2.73766626      -1.75100445
H       -2.39641697       4.48225322      -0.51033344
H        2.60021253       4.41731662       0.26628470
H        4.30493905       2.71925560      -0.89572360
H       -3.91357344      -1.84469339      -3.18100807
H       -6.03831683      -1.90812801      -4.41785117
H       -7.56881155       1.28761971      -2.21209175
H       -5.50284846       1.48994925      -0.91392404
H        1.96302861       4.25971415       2.29377755
H        1.73813646       6.09817543       3.87883867
H       -2.38183930       6.27968961       3.31126495
H       -2.33020132       4.44637190       1.70428263
H        5.51951045      -1.49994190      -0.92259140
H        7.58990117      -1.25341056      -2.20786819
H        6.02772341       1.94996531      -4.37930219
H        3.89825350       1.84182631      -3.15635891
H        2.32649019      -4.45669238       1.71531964
H        2.37697849      -6.23699756       3.38030887
H       -1.75119912      -6.06781735       3.90609155
H       -1.97508544      -4.28425656       2.26062604
H       -0.30322856       8.41142017       3.92611054
H       -1.34683476       7.47829637       5.03104446
H        0.41780539       7.43494973       5.23209958
H       -8.76816437      -1.21774067      -3.66774744
H       -8.69898213       0.52062486      -4.05704972
H       -7.96133391      -0.66076250      -5.15812310
H        1.33264804      -7.37877601       5.13774727
H       -0.43414053      -7.34941173       5.31397993
H        0.31516772      -8.36450486       4.05472515
H        8.35173341       1.44889462      -4.39668182
H        8.94910965      -0.01953781      -3.59655128
H        7.99286993      -0.15261614      -5.09522502
C        0.00874927      -0.04080933       1.94766134
O       -1.11276604      -0.21538597       2.44975067
O        1.13324516       0.11977304       2.44742674
