# Supplementary material for: Self-Assembled Liposomes Enhance Electron Transfer for Efficient Photocatalytic CO2 Reduction
Source: J Am Chem Soc. 2022 May 20;144(21):9399–412. doi: 10.1021/jacs.2c01725 (PMC9164230; doi:10.1021/jacs.2c01725)
Supplement: Supplementary file 2 — ja2c01725_si_002.zip [file ja2c01725_si_002.zip › Coordinates/CoP_CO2/[CoP(CO2)]0_M_6.xyz]

92

C        2.90834474      -0.49751271      -0.83053062
C        3.64953547      -1.60397154      -1.35569325
C        3.05323856      -2.75623689      -0.87570977
C        1.92622174      -2.34278704      -0.10538668
N        1.83589100      -0.98352341      -0.10008796
C        3.19310448       0.89481080      -1.02130803
C        0.91716643      -3.21844176       0.48688056
C       -0.46544165      -2.99769901       0.13363066
C       -1.49729000      -3.98619931       0.02508415
C       -2.61926446      -3.34592134      -0.45661439
C       -2.27041960      -1.96866055      -0.64338600
N       -0.95524243      -1.78369911      -0.28477985
C       -3.17142739      -0.92195489      -1.04794182
C       -2.88110480       0.47018702      -0.86473627
C       -3.62672742       1.56996101      -1.40025008
C       -3.03857181       2.72772309      -0.92727826
C       -1.91121961       2.32526347      -0.14954690
N       -1.81077954       0.96648536      -0.13545040
C       -0.91535047       3.21722371       0.43622019
C        0.47223055       2.99179768       0.10666072
C        1.50376382       3.97513442      -0.01567814
C        2.63199281       3.32234406      -0.47017524
C        2.28733987       1.94272025      -0.63152571
N        0.96475756       1.76787697      -0.27586470
C       -1.33586969       4.28216816       1.27403315
C       -4.43291164      -1.30315231      -1.64041392
C        1.32539962      -4.27598709       1.34610811
C        4.45859329       1.26884448      -1.61061350
C       -4.54946380      -2.39235838      -2.56678255
C       -5.74342242      -2.73611688      -3.13344429
N       -6.90700811      -2.06636412      -2.82960024
C       -6.85023387      -1.03424924      -1.92129370
C       -5.67125623      -0.63980344      -1.35458202
C       -0.43237801       5.08846895       2.05974095
C       -0.86725521       6.10709823       2.85482378
N       -2.19854474       6.41708888       2.97992795
C       -3.10840357       5.61865154       2.33109519
C       -2.72395016       4.58184270       1.53351915
C        5.69136124       0.59997602      -1.31100934
C        6.87421016       0.97200877      -1.88340945
N        6.94453460       2.00061700      -2.79603424
C        5.78386962       2.66344647      -3.12598803
C        4.58609704       2.34167196      -2.55393066
C        2.70842851      -4.59192971       1.60393447
C        3.07915401      -5.62891322       2.40947890
N        2.15955138      -6.40627572       3.06603224
C        0.83424220      -6.08008919       2.94193438
C        0.41174593      -5.06075121       2.13886524
C       -2.63395315       7.58901481       3.74123761
C       -8.19121687      -2.52005641      -3.36708271
C        2.58064664      -7.57974316       3.83685758
C        8.19884758       2.29884537      -3.48889060
Co       0.02509426      -0.01143631       0.26447174
H        4.49188128      -1.54860160      -2.03090976
H        3.32737464      -3.77931025      -1.09954361
H       -1.39469734      -5.04630296       0.20857117
H       -3.58466557      -3.79454801      -0.64419603
H       -4.46519170       1.50333856      -2.07928522
H       -3.31553599       3.74817553      -1.16002323
H        1.40024135       5.03951752       0.14159291
H        3.59909148       3.76683044      -0.65931313
H       -3.66450010      -2.93644626      -2.87337996
H       -5.83262856      -3.53210437      -3.86276755
H       -7.79687275      -0.56859148      -1.67543447
H       -5.69881153       0.16576311      -0.63138360
H        0.62417588       4.86366643       2.07736672
H       -0.18513782       6.70647164       3.44642748
H       -4.15160137       5.85390872       2.50650521
H       -3.50515021       3.97173983       1.10173981
H        5.71015475      -0.19201647      -0.57269226
H        7.81515357       0.49670353      -1.63402896
H        5.87968308       3.44052940      -3.87457356
H        3.70689511       2.89021735      -2.86922680
H        3.49766278      -4.00046071       1.16126148
H        4.11887079      -5.88169047       2.58021691
H        0.14421740      -6.66804341       3.53549707
H       -0.64302800      -4.82680485       2.15155934
H       -2.70966830       8.46681980       3.09054727
H       -3.60884996       7.38984184       4.19082061
H       -1.91445201       7.79241806       4.53653594
H       -8.63690641      -3.27940351      -2.71529164
H       -8.87156365      -1.67034750      -3.44802489
H       -8.03853234      -2.94513817      -4.36102098
H        3.55688165      -7.38838316       4.28622603
H        1.85667907      -7.76968605       4.63090386
H        2.64637978      -8.45972750       3.18901094
H        8.22364498       3.35671942      -3.75708638
H        9.03939091       2.08341088      -2.82615003
H        8.29296568       1.69357765      -4.39724604
C       -0.07737754       0.39592258       2.28073016
O       -0.08452025       1.47014562       2.86172830
O       -0.08368612      -0.81440938       2.55445236
