# Supplementary material for: Self-Assembled Liposomes Enhance Electron Transfer for Efficient Photocatalytic CO2 Reduction
Source: J Am Chem Soc. 2022 May 20;144(21):9399–412. doi: 10.1021/jacs.2c01725 (PMC9164230; doi:10.1021/jacs.2c01725)
Supplement: Supplementary file 2 — ja2c01725_si_002.zip [file ja2c01725_si_002.zip › Coordinates/CoP_CO2/[CoP(CO2)]ΓÇô1_M_1.xyz]

92

C        2.62708336      -1.15755213      -0.87452754
C        3.17209976      -2.44804011      -1.13878843
C        2.35905060      -3.37358433      -0.49868239
C        1.29948064      -2.64526568       0.10157629
N        1.44458245      -1.31672643      -0.15185638
C        3.18045063       0.11772051      -1.20599309
C        0.11705317      -3.19487451       0.77027050
C       -1.15054568      -2.71031431       0.23837516
C       -2.33010444      -3.45838473      -0.03336780
C       -3.21072162      -2.60051994      -0.67396545
C       -2.56149472      -1.33560796      -0.78435314
N       -1.29987140      -1.43402701      -0.21504802
C       -3.16554297      -0.11770767      -1.23077254
C       -2.61432504       1.15949267      -0.90307087
C       -3.15846222       2.44855417      -1.17646071
C       -2.34968888       3.37741509      -0.53583400
C       -1.29339520       2.65243987       0.07433168
N       -1.43617425       1.32277413      -0.17470857
C       -0.11759797       3.20494363       0.75212084
C        1.15503389       2.71742944       0.23560883
C        2.33693984       3.46406662      -0.02999024
C        3.22244940       2.60305841      -0.65951647
C        2.57390608       1.33769367      -0.76880642
N        1.30807562       1.43886996      -0.20962377
C       -0.22304037       4.16886139       1.74794064
C       -4.40173739      -0.21186271      -1.98080501
C        0.21349939      -4.15519528       1.77040129
C        4.42067863       0.20745077      -1.94964908
C       -4.58680145      -1.20070794      -3.00284635
C       -5.73266700      -1.27525428      -3.74138033
N       -6.79032257      -0.41384326      -3.52481699
C       -6.67890456       0.51516948      -2.51340561
C       -5.53688197       0.63961397      -1.77410792
C        0.91431220       4.70201226       2.48525759
C        0.78078514       5.66925834       3.42823186
N       -0.44555922       6.19729149       3.78072066
C       -1.56718720       5.66568248       3.17400045
C       -1.49338916       4.69453268       2.22840934
C        5.55344536      -0.64553735      -1.73374153
C        6.69880590      -0.52729155      -2.46829023
N        6.82567516       0.41236635      -3.46839453
C        5.76265267       1.26026571      -3.70812632
C        4.61268698       1.19115985      -2.97497532
C        1.47989019      -4.67818897       2.26418501
C        1.54591760      -5.64736600       3.21230336
N        0.41920536      -6.17902518       3.80953541
C       -0.80432678      -5.65270656       3.44480200
C       -0.93010573      -4.68753604       2.49862441
C       -0.54072787       7.36506778       4.64919798
C       -8.04121554      -0.57924822      -4.26403517
C        0.50740302      -7.34588756       4.67995068
C        8.00127891       0.42926980      -4.33785888
Co       0.00212488       0.00344759       0.03655562
H        4.04176801      -2.66831034      -1.74025316
H        2.46500026      -4.45112071      -0.49294088
H       -2.47717865      -4.50990421       0.17544129
H       -4.21220339      -2.83207278      -1.01021218
H       -4.02481327       2.66558267      -1.78386874
H       -2.45630249       4.45489664      -0.53550028
H        2.48241023       4.51659749       0.17486938
H        4.22655387       2.83281775      -0.98913697
H       -3.78071557      -1.88522097      -3.23888419
H       -5.86293386      -1.98932654      -4.54548425
H       -7.55486069       1.12698396      -2.33443476
H       -5.52945236       1.36936482      -0.97476410
H        1.90478683       4.30228467       2.30974008
H        1.63161208       6.06383963       3.97305863
H       -2.51545180       6.06439504       3.51775943
H       -2.42157569       4.30113757       1.83296555
H        5.54180230      -1.36856482      -0.92829829
H        7.57126071      -1.14352249      -2.28670321
H        5.89614508       1.96787626      -4.51728884
H        3.81073886       1.87879399      -3.21592647
H        2.41128525      -4.28449654       1.87665422
H        2.49135637      -6.04438404       3.56566923
H       -1.65973462      -6.04689085       3.98271125
H       -1.91929961      -4.28906896       2.31322035
H       -0.48334795       8.29903205       4.07603830
H       -1.48944298       7.34172276       5.19132821
H        0.27517700       7.34725892       5.37617396
H       -8.66597396      -1.35457032      -3.80588620
H       -8.58780174       0.36531155      -4.26874892
H       -7.82055104      -0.86144631      -5.29615184
H        1.45145119      -7.32161023       5.23014027
H       -0.31469167      -7.32777613       5.39991301
H        0.45536202      -8.28045049       4.10723982
H        8.19995964       1.45258078      -4.66330405
H        8.86775392       0.06194809      -3.78423727
H        7.84404966      -0.20369839      -5.21875824
C       -0.01547815       0.01151525       2.00047147
O        1.09806223       0.19575113       2.52618611
O       -1.13783664      -0.16789125       2.50877892
