# Supplementary material for: Self-Assembled Liposomes Enhance Electron Transfer for Efficient Photocatalytic CO2 Reduction
Source: J Am Chem Soc. 2022 May 20;144(21):9399–412. doi: 10.1021/jacs.2c01725 (PMC9164230; doi:10.1021/jacs.2c01725)
Supplement: Supplementary file 2 — ja2c01725_si_002.zip [file ja2c01725_si_002.zip › Coordinates/CoP_CO2/[CoP(CO2)]ΓÇô1_M_3.xyz]

92

C        2.61723534      -1.19159536      -0.97729841
C        3.16540542      -2.47367514      -1.26454461
C        2.34852285      -3.41456408      -0.64462419
C        1.29074520      -2.69927212      -0.03165854
N        1.43423149      -1.36610078      -0.26258252
C        3.17492786       0.09562027      -1.26778169
C        0.11793853      -3.24928536       0.65722221
C       -1.15714193      -2.76734078       0.13683143
C       -2.33840400      -3.51059050      -0.12747586
C       -3.23403138      -2.63860183      -0.73320724
C       -2.58678677      -1.37352271      -0.83062730
N       -1.31423241      -1.48265954      -0.28948719
C       -3.19673352      -0.14114004      -1.23550989
C       -2.63133166       1.12276268      -0.89860386
C       -3.17273994       2.41986490      -1.15171414
C       -2.35895939       3.33490206      -0.50564065
C       -1.29737329       2.59714685       0.08794049
N       -1.44393264       1.27247123      -0.17967341
C       -0.11807369       3.14497460       0.75715968
C        1.14895335       2.65802392       0.23598952
C        2.33624050       3.40872808      -0.01079030
C        3.21757960       2.56435757      -0.65967760
C        2.56661341       1.30018881      -0.80265027
N        1.29927784       1.39028995      -0.24230931
C       -0.21924931       4.12597792       1.74512361
C       -4.45650933      -0.20877814      -1.94876481
C        0.22802413      -4.17173430       1.68605601
C        4.42996626       0.20682531      -1.98354351
C       -4.68491017      -1.17063684      -2.98782000
C       -5.85259807      -1.21128141      -3.69418783
N       -6.89173349      -0.34087907      -3.42633247
C       -6.73961466       0.55887928      -2.39267107
C       -5.57546735       0.64827762      -1.68428263
C        0.91785797       4.66152032       2.47464161
C        0.78975834       5.65425713       3.39430079
N       -0.43075212       6.19996929       3.72664481
C       -1.55369601       5.65841294       3.13903662
C       -1.48487341       4.66213731       2.21687464
C        5.56304985      -0.64365758      -1.75927244
C        6.73552635      -0.48136858      -2.44085370
N        6.88980733       0.49920180      -3.39743672
C        5.82176951       1.33629901      -3.65447573
C        4.64447739       1.22298552      -2.97255118
C        1.50360532      -4.66922160       2.18868447
C        1.58563697      -5.57430672       3.19543105
N        0.46775632      -6.07029346       3.84340462
C       -0.76552277      -5.58200239       3.45053990
C       -0.90764537      -4.68103522       2.44671191
C       -0.52173496       7.38035777       4.58313109
C       -8.16346836      -0.46704211      -4.13571134
C        0.57350808      -7.17596417       4.78590810
C        8.10861787       0.58429587      -4.19986251
Co      -0.00216342      -0.05156300      -0.02209081
H        4.04164434      -2.67896989      -1.86229633
H        2.45959917      -4.49203165      -0.65132964
H       -2.48132277      -4.56519893       0.07110968
H       -4.24384819      -2.86146922      -1.05044105
H       -4.04198062       2.64772492      -1.75097120
H       -2.46004099       4.41246810      -0.49323343
H        2.48483420       4.45552742       0.21719226
H        4.22169860       2.80303073      -0.98180717
H       -3.89491998      -1.85926147      -3.26330196
H       -6.01614594      -1.90241575      -4.51236195
H       -7.60165986       1.17664723      -2.17209421
H       -5.53468329       1.35627668      -0.86653295
H        1.90598163       4.25033149       2.31548131
H        1.64268582       6.05610338       3.92980539
H       -2.49989852       6.06997000       3.47223070
H       -2.41665159       4.26376856       1.83618823
H        5.52946011      -1.39706673      -0.98276521
H        7.60989384      -1.09062302      -2.24521698
H        5.97637355       2.07441531      -4.43202592
H        3.84149702       1.90623736      -3.22259173
H        2.42738472      -4.29725064       1.76240256
H        2.53718956      -5.94297424       3.56344431
H       -1.61307455      -5.94902025       4.01959220
H       -1.90225929      -4.30593012       2.24080356
H       -0.46254221       8.30306825       3.99408968
H       -1.46971930       7.36572153       5.12587402
H        0.29571641       7.36899124       5.30769297
H       -8.78374956      -1.25403732      -3.69100076
H       -8.70115701       0.48147183      -4.08844924
H       -7.97443511      -0.71014668      -5.18415140
H        1.52150958      -7.10760484       5.32600809
H       -0.24200294      -7.11785772       5.51164134
H        0.52554958      -8.14915019       4.27938843
H        8.31291215       1.62887536      -4.44488935
H        8.94896811       0.18816704      -3.62634277
H        8.00657565       0.01124978      -5.12885254
C        0.02977673      -0.11268049       1.94337436
O        1.15916909       0.02532433       2.44728944
O       -1.08574039      -0.28553844       2.46757001
