# Supplementary material for: Self-Assembled Liposomes Enhance Electron Transfer for Efficient Photocatalytic CO2 Reduction
Source: J Am Chem Soc. 2022 May 20;144(21):9399–412. doi: 10.1021/jacs.2c01725 (PMC9164230; doi:10.1021/jacs.2c01725)
Supplement: Supplementary file 2 — ja2c01725_si_002.zip [file ja2c01725_si_002.zip › Coordinates/CoP_CO2/[CoP(CO2)]ΓÇô1_M_5.xyz]

92

C        2.62499076      -1.29326564      -0.77173456
C        3.13301963      -2.61400964      -0.98504301
C        2.25360277      -3.48959260      -0.38115483
C        1.17550688      -2.70699425       0.13135287
N        1.39012991      -1.38646802      -0.14049403
C        3.26766400      -0.05845896      -1.08975471
C       -0.06700602      -3.22767749       0.66746659
C       -1.26965694      -2.65029343       0.13761384
C       -2.48322100      -3.32627304      -0.19737509
C       -3.28780706      -2.41780127      -0.85576110
C       -2.58005581      -1.16836956      -0.87979786
N       -1.33606902      -1.34213591      -0.30688230
C       -3.11937934       0.07109880      -1.31036160
C       -2.49071903       1.30521489      -1.01220947
C       -3.05954137       2.61010394      -1.19415938
C       -2.22138789       3.50798647      -0.55758424
C       -1.12014821       2.76359772      -0.04140009
N       -1.27478948       1.43167329      -0.36391091
C        0.06533612       3.27658869       0.60188931
C        1.31524244       2.68261038       0.18564066
C        2.55955442       3.35269031      -0.02942499
C        3.41862569       2.43329289      -0.59423472
C        2.70119334       1.20013707      -0.70858894
N        1.41826355       1.38332940      -0.23417617
C        0.00961728       4.32546176       1.56124737
C       -4.45261366       0.07050917      -1.96408571
C       -0.06788786      -4.29686265       1.60795832
C        4.55267868      -0.04698802      -1.75800645
C       -4.68989046      -0.59847945      -3.20259125
C       -5.92706622      -0.64458678      -3.78324918
N       -7.02861073       0.00821400      -3.20789557
C       -6.83875044       0.61944050      -1.95902482
C       -5.60753455       0.66542040      -1.36802077
C        1.16000154       4.80677347       2.29060632
C        1.08051916       5.83062895       3.18635476
N       -0.11258749       6.45240430       3.48291090
C       -1.25733338       5.95383419       2.90147984
C       -1.22601013       4.93272938       2.00019401
C        5.62998182      -0.94455183      -1.45473192
C        6.82274485      -0.89413743      -2.11793695
N        7.05500415       0.01653537      -3.12642647
C        6.04792887       0.90401289      -3.45085487
C        4.85263374       0.90188526      -2.79120824
C        1.13585316      -4.90182755       2.12747054
C        1.10761725      -5.94599870       3.00253387
N       -0.07591576      -6.46673738       3.48240735
C       -1.24876705      -5.84782774       3.10773436
C       -1.26839575      -4.80599112       2.23006964
C       -0.15271562       7.64156631       4.33109242
C       -8.37365881      -0.34402313      -3.63495599
C       -0.08804338      -7.68062729       4.29503081
C        8.28261983      -0.03818540      -3.91821523
Co       0.02742456       0.02722272      -0.03905375
H        4.02329834      -2.87867522      -1.53557628
H        2.30879874      -4.57006527      -0.37324891
H       -2.68036123      -4.37964971      -0.04895777
H       -4.27044203      -2.58582490      -1.27491671
H       -3.98279854       2.82375100      -1.71475784
H       -2.32317099       4.58501118      -0.52379433
H        2.75704389       4.40127810       0.14494962
H        4.44781280       2.59896127      -0.88002511
H       -3.86621527      -1.09614075      -3.70725353
H       -6.12220543      -1.14764784      -4.72321934
H       -7.72319304       1.06717219      -1.52041871
H       -5.51321558       1.17655363      -0.41438242
H        2.12307455       4.33106304       2.16871325
H        1.94654644       6.19150958       3.72900216
H       -2.18573094       6.41171681       3.22273136
H       -2.17384579       4.56205833       1.63486126
H        5.53762674      -1.64625896      -0.63560829
H        7.65356692      -1.54304893      -1.86785084
H        6.26351120       1.58584280      -4.26443429
H        4.09888541       1.61758612      -3.09755926
H        2.10645731      -4.51713860       1.84499680
H        2.01220969      -6.40593725       3.38310093
H       -2.15068778      -6.22824202       3.57334301
H       -2.22281459      -4.33569076       2.03658554
H       -0.03109674       8.55342793       3.73511139
H       -1.10996549       7.68348986       4.85546247
H        0.64997753       7.58917856       5.06998290
H       -8.72746106      -1.27383956      -3.16338869
H       -9.06447551       0.46294760      -3.37433706
H       -8.39124855      -0.47593596      -4.72057102
H        0.81586727      -7.71934962       4.90717616
H       -0.95803250      -7.66865983       4.95518142
H       -0.13063870      -8.57588899       3.66375727
H        8.54054522       0.96605377      -4.26112640
H        9.09812111      -0.41797698      -3.29925537
H        8.15785084      -0.69359971      -4.78801464
C       -0.06672336       0.10855934       1.92431081
O        1.04404115       0.18906650       2.48121705
O       -1.21605702       0.07541650       2.40204450
