# Supplementary material for: Self-Assembled Liposomes Enhance Electron Transfer for Efficient Photocatalytic CO2 Reduction
Source: J Am Chem Soc. 2022 May 20;144(21):9399–412. doi: 10.1021/jacs.2c01725 (PMC9164230; doi:10.1021/jacs.2c01725)
Supplement: Supplementary file 2 — ja2c01725_si_002.zip [file ja2c01725_si_002.zip › Coordinates/CoP_CO2/[CoP(CO2)]ΓÇô2_M_2.xyz]

92

C       -2.72626004      -1.17506895      -0.60168696
C       -3.72014014      -0.76433631      -1.51389110
C       -3.76732188       0.63559941      -1.46741323
C       -2.79643042       1.04745284      -0.53426085
N       -2.11595108      -0.05690670      -0.05237843
C       -2.40136023      -2.55066594      -0.23042182
C       -2.53760571       2.41934482      -0.10373080
C       -1.17831714       2.81287980       0.20878556
C       -0.75037181       3.95339498       0.93894884
C        0.63887624       3.99181667       0.85528039
C        1.03922048       2.86343369       0.09896519
N       -0.07011496       2.11133767      -0.24152344
C        2.38420798       2.51353754      -0.28807387
C        2.73464944       1.14398782      -0.58715090
C        3.82288996       0.72428720      -1.40239521
C        3.87309253      -0.65989306      -1.32885439
C        2.81225464      -1.06784813      -0.47261209
N        2.08099923       0.03240302      -0.08388808
C        2.53640330      -2.42815244      -0.05153004
C        1.17742536      -2.81309814       0.28264204
C        0.76236675      -3.91062304       1.06868069
C       -0.63449174      -3.95085854       1.00637461
C       -1.04339016      -2.87369487       0.18815667
N        0.06395799      -2.13845235      -0.19965312
C        3.58912509      -3.37170114      -0.00194857
C        3.37800767       3.53029192      -0.37785011
C       -3.60372040       3.33820176      -0.04516523
C       -3.39090353      -3.54629119      -0.28925771
C        3.07735090       4.91595917      -0.67086035
C        4.04118696       5.87136123      -0.76823165
N        5.38175904       5.58699547      -0.57516302
C        5.72037953       4.28412556      -0.25556483
C        4.79180173       3.29197736      -0.18054125
C        3.40025400      -4.80693615      -0.12251013
C        4.43136261      -5.69115845      -0.08223562
N        5.74010757      -5.29455353       0.13764682
C        5.98096569      -3.93466339       0.25064978
C        4.98575529      -3.01231450       0.18038838
C       -4.82485653      -3.27681778      -0.24804080
C       -5.76257590      -4.25603648      -0.27337654
N       -5.43503060      -5.60380192      -0.36013636
C       -4.08648013      -5.91523482      -0.46733358
C       -3.11169849      -4.97385377      -0.40360692
C       -4.99711664       2.94070154       0.09437147
C       -6.01416027       3.83571485       0.18218033
N       -5.81233515       5.20419102       0.07623807
C       -4.50718798       5.63984891      -0.08075953
C       -3.45407973       4.78443828      -0.13468746
C        6.83978753      -6.24299156       0.02548528
C        6.37148102       6.65577580      -0.51149561
C       -6.88861747       6.14326692       0.35750126
C       -6.45495595      -6.59995126      -0.64944276
Co      -0.04635191      -0.01306038       0.28411413
H       -4.32776536      -1.41814877      -2.12749729
H       -4.42288119       1.28918462      -2.03059811
H       -1.38541401       4.65078533       1.46902875
H        1.29738076       4.72436686       1.30519334
H        4.47151394       1.37330799      -1.97684036
H        4.56895114      -1.31820231      -1.83325291
H        1.40649164      -4.58577132       1.61821800
H       -1.28473093      -4.66056225       1.50232429
H        2.05463869       5.20783151      -0.87473103
H        3.81505025       6.89861593      -1.03130444
H        6.77202455       4.10879941      -0.05947997
H        5.13455811       2.29943671       0.08355288
H        2.40845824      -5.20017462      -0.30571883
H        4.28505499      -6.75568659      -0.22792045
H        7.01396936      -3.65864324       0.43220542
H        5.25404597      -1.97305094       0.32429595
H       -5.16854524      -2.25631045      -0.13359345
H       -6.82316667      -4.04249174      -0.19023502
H       -3.86312282      -6.96743189      -0.60842243
H       -2.08637158      -5.30880934      -0.49706146
H       -5.24294097       1.88927195       0.17593518
H       -7.04201488       3.52835209       0.34113044
H       -4.38569557       6.71194917      -0.19419338
H       -2.47589785       5.20931940      -0.31992294
H        7.18224342      -6.34744346      -1.01299807
H        7.67911958      -5.90462980       0.63887325
H        6.51864629      -7.22221072       0.38965286
H        6.44810682       7.07296529       0.50100384
H        7.34885348       6.26791786      -0.80847911
H        6.09093218       7.45548103      -1.20167863
H       -6.97576267       6.35531706       1.43209133
H       -6.70253719       7.08272380      -0.17011010
H       -7.83731461       5.73092835       0.00378891
H       -6.65724580      -6.68396678      -1.72702636
H       -6.13105257      -7.57599266      -0.27797465
H       -7.38496933      -6.32996443      -0.14109132
C        0.24308590       0.21890406       2.38949281
O        1.07891077       0.98917547       2.85302915
O       -0.60456724      -0.56433464       2.84126057
