# Supplementary material for: Self-Assembled Liposomes Enhance Electron Transfer for Efficient Photocatalytic CO2 Reduction
Source: J Am Chem Soc. 2022 May 20;144(21):9399–412. doi: 10.1021/jacs.2c01725 (PMC9164230; doi:10.1021/jacs.2c01725)
Supplement: Supplementary file 2 — ja2c01725_si_002.zip [file ja2c01725_si_002.zip › Coordinates/CoP_CO2/[CoP(CO2)]ΓÇô2_M_2_2.xyz]

92

C        2.85277547      -1.24152795      -0.36521191
C        3.53680294      -2.44524010      -0.12099501
C        2.60795630      -3.34211106       0.44947462
C        1.38344343      -2.65858207       0.54055659
N        1.54467009      -1.37944818       0.05073621
C        3.35828830       0.02192790      -0.92792981
C        0.06504067      -3.15520331       0.96049703
C       -1.06229846      -2.67328870       0.15822130
C       -2.18129552      -3.40428566      -0.33435533
C       -2.93540774      -2.52629270      -1.09974774
C       -2.26952219      -1.26416418      -1.07009576
N       -1.12538754      -1.39229276      -0.29710334
C       -2.77147665      -0.02154963      -1.57945747
C       -2.24862638       1.23971344      -1.14952517
C       -2.71494855       2.55073679      -1.47078407
C       -1.98246155       3.44373993      -0.69960053
C       -1.04149253       2.67820017       0.04183793
N       -1.18531465       1.36179117      -0.25737358
C        0.03060188       3.17215480       0.91680858
C        1.36694757       2.66104411       0.59524366
C        2.60715690       3.32192644       0.60007182
C        3.54618193       2.43137967       0.03443784
C        2.85290482       1.25578884      -0.29958853
N        1.52981208       1.39791897       0.06378939
C       -0.23071552       4.08382640       1.92863404
C       -3.88201406      -0.07330121      -2.50904600
C       -0.11279699      -4.03168199       2.02399379
C        4.24560766       0.05321408      -1.99404855
C       -3.93698651      -1.04361922      -3.56542475
C       -4.96256042      -1.08155770      -4.46496653
N       -6.02173513      -0.19516513      -4.39452649
C       -6.03866118       0.71879483      -3.36039934
C       -5.01583199       0.80490290      -2.46002017
C        0.77752223       4.55898956       2.87270885
C        0.50282052       5.47267231       3.83581371
N       -0.76114935       6.00968178       4.01604490
C       -1.77430522       5.53697601       3.19673381
C       -1.55798972       4.61708870       2.22447855
C        4.73930441      -1.13706598      -2.69117013
C        5.67297264      -1.07969855      -3.67055499
N        6.24948316       0.11388537      -4.08812746
C        5.68517172       1.28245360      -3.59017367
C        4.75104052       1.28277365      -2.60973773
C        0.97713258      -4.49801849       2.87624006
C        0.79181668      -5.39296819       3.87796605
N       -0.45317395      -5.90974354       4.19442532
C       -1.53926637      -5.42027704       3.48871388
C       -1.41065855      -4.52096439       2.48151046
C       -0.97533358       7.15662388       4.88707483
C       -7.16553398      -0.33119637      -5.29281624
C       -0.59180200      -7.04253416       5.09889927
C        7.11575176       0.14970915      -5.25654311
Co       0.16959003      -0.00340048       0.10213770
H        4.58498595      -2.63405832      -0.31955140
H        2.78296540      -4.37838237       0.71336643
H       -2.37588583      -4.45555243      -0.16517155
H       -3.86801313      -2.74237407      -1.60297069
H       -3.48083183       2.80427516      -2.18937732
H       -2.06652333       4.52347192      -0.68555917
H        2.78663161       4.34520401       0.90742786
H        4.60424403       2.61101877      -0.11552132
H       -3.11998993      -1.74424326      -3.69068688
H       -4.98949791      -1.78247659      -5.29058407
H       -6.91789907       1.34915703      -3.30240673
H       -5.10907442       1.52415488      -1.65645770
H        1.77715242       4.14497127       2.83389273
H        1.25571041       5.81520265       4.53822432
H       -2.76176665       5.93546902       3.40507594
H       -2.41521861       4.26415844       1.66407490
H        4.33634971      -2.10824646      -2.43393976
H        6.02415474      -1.96829358      -4.18513038
H        6.04699414       2.20032213      -4.04217877
H        4.35966358       2.23850982      -2.28548350
H        1.97261487      -4.09894937       2.72950445
H        1.60848238      -5.73411969       4.50577473
H       -2.50763605      -5.78299445       3.81765393
H       -2.31867710      -4.14270290       2.02969332
H       -0.82352489       8.10736042       4.35814908
H       -1.99581090       7.13424748       5.27965273
H       -0.28060927       7.11108090       5.73016782
H       -7.89765517      -1.04338182      -4.89353036
H       -7.64619768       0.64086747      -5.42118312
H       -6.82236765      -0.68314469      -6.26845243
H        0.18505714      -6.99519742       5.86680316
H       -1.56739459      -7.00195948       5.59108503
H       -0.50483367      -8.00112567       4.56987756
H        7.76359296       1.02927343      -5.20655241
H        7.75014458      -0.74078795      -5.27069021
H        6.54500199       0.18826446      -6.19590536
C       -0.07772420      -0.02025285       2.05220194
O       -1.27009886      -0.03485898       2.42227229
O        0.96746043      -0.01249817       2.73340700
