# Supplementary material for: Self-Assembled Liposomes Enhance Electron Transfer for Efficient Photocatalytic CO2 Reduction
Source: J Am Chem Soc. 2022 May 20;144(21):9399–412. doi: 10.1021/jacs.2c01725 (PMC9164230; doi:10.1021/jacs.2c01725)
Supplement: Supplementary file 2 — ja2c01725_si_002.zip [file ja2c01725_si_002.zip › Coordinates/CoP_CO2/[CoP(CO2)]ΓÇô2_M_4.xyz]

92

C       -2.74127333      -1.17267946      -0.59749901
C       -3.76455050      -0.75650970      -1.47898842
C       -3.81121368       0.63978609      -1.42388050
C       -2.80785149       1.04851345      -0.52051487
N       -2.11172405      -0.05819855      -0.06593765
C       -2.41049870      -2.54812556      -0.23923625
C       -2.53883227       2.41595704      -0.09840978
C       -1.18583252       2.81299767       0.20565844
C       -0.76024459       3.96290890       0.92879900
C        0.62505764       4.00319400       0.84586583
C        1.02926067       2.86852784       0.09192926
N       -0.07655277       2.11148972      -0.24024871
C        2.37050802       2.51665205      -0.29703914
C        2.70634251       1.14312083      -0.61992961
C        3.75455215       0.72612137      -1.47767782
C        3.80624734      -0.66423326      -1.40963806
C        2.78821325      -1.07142907      -0.51150778
N        2.07563733       0.02926661      -0.08720111
C        2.53092406      -2.43500168      -0.06639686
C        1.16987342      -2.81844201       0.27496899
C        0.74923626      -3.90156259       1.07660209
C       -0.64943043      -3.93757130       1.01282637
C       -1.05265485      -2.87093215       0.18174148
N        0.05893450      -2.14591398      -0.21681736
C        3.58891073      -3.36144292      -0.00426876
C        3.37520620       3.52046990      -0.37262780
C       -3.60750555       3.34292208      -0.03509265
C       -3.39531934      -3.54999476      -0.30238682
C        3.09461602       4.91866377      -0.63035234
C        4.07253757       5.86078091      -0.71234104
N        5.40977406       5.55150120      -0.54080643
C        5.73157434       4.23385521      -0.26471541
C        4.78890078       3.25463322      -0.20622441
C        3.41631423      -4.80717111      -0.05604016
C        4.45657965      -5.67725140       0.00144764
N        5.76743028      -5.26137022       0.17976389
C        5.99530724      -3.89230646       0.21346070
C        4.99135315      -2.98403017       0.12039567
C       -4.83059653      -3.29333444      -0.24604846
C       -5.76032271      -4.28040073      -0.27931670
N       -5.42161140      -5.62309226      -0.38699285
C       -4.07075582      -5.92265037      -0.49982730
C       -3.10394728      -4.97332442      -0.42945414
C       -4.99122441       2.94984025       0.15706618
C       -6.00645623       3.84967595       0.24197243
N       -5.80254057       5.21144667       0.08984201
C       -4.50413463       5.64123440      -0.11634928
C       -3.45357981       4.78027510      -0.17308169
C        6.87325723      -6.19890859       0.05256688
C        6.41842661       6.60121231      -0.46223502
C       -6.87908263       6.16248273       0.33450290
C       -6.43459503      -6.62652178      -0.67569374
Co      -0.03903116      -0.02409305       0.27587845
H       -4.38834431      -1.40659252      -2.07963710
H       -4.48198321       1.29614711      -1.96519647
H       -1.39811529       4.66132968       1.45434229
H        1.28154763       4.73718039       1.29563002
H        4.38347747       1.37711049      -2.07227810
H        4.48519966      -1.32149569      -1.93861649
H        1.38865760      -4.57055128       1.63884707
H       -1.30336594      -4.64017252       1.51462579
H        2.07621525       5.23224478      -0.82297500
H        3.85957205       6.89770529      -0.94730865
H        6.78312285       4.03645321      -0.09007792
H        5.11921906       2.24792946       0.01686794
H        2.42634303      -5.21976053      -0.20218059
H        4.31781159      -6.74877775      -0.09392237
H        7.02997381      -3.59794576       0.35383238
H        5.25427256      -1.93650355       0.20043854
H       -5.18288330      -2.27832083      -0.11129759
H       -6.82205519      -4.07715335      -0.18592901
H       -3.83906694      -6.97162048      -0.65068386
H       -2.07544127      -5.29798692      -0.52491016
H       -5.23392180       1.90184702       0.28104629
H       -7.02998216       3.55035059       0.43792949
H       -4.38426812       6.70903448      -0.26367574
H       -2.47861312       5.19526739      -0.39448382
H        7.18007526      -6.33293440      -0.99437575
H        7.73133882      -5.83317954       0.62338414
H        6.57919771      -7.17068737       0.45795080
H        6.52579404       6.98017949       0.56245842
H        7.38221686       6.20923891      -0.79630148
H        6.13542287       7.42987257      -1.11626739
H       -6.95526730       6.42241134       1.39865614
H       -6.69772715       7.07584694      -0.23798960
H       -7.82941120       5.73243056       0.00830719
H       -6.64189683      -6.70620241      -1.75254618
H       -6.10014629      -7.60172440      -0.31144322
H       -7.36397085      -6.36722208      -0.16074981
C        0.21626979       0.24210437       2.38060401
O        1.04649151       1.01610716       2.84797075
O       -0.63548995      -0.53882883       2.82912859
