# Supplementary material for: Self-Assembled Liposomes Enhance Electron Transfer for Efficient Photocatalytic CO2 Reduction
Source: J Am Chem Soc. 2022 May 20;144(21):9399–412. doi: 10.1021/jacs.2c01725 (PMC9164230; doi:10.1021/jacs.2c01725)
Supplement: Supplementary file 2 — ja2c01725_si_002.zip [file ja2c01725_si_002.zip › Coordinates/CoP_CO2/[CoP(CO2)]ΓÇô2_M_4_2.xyz]

92

C       -2.68211115       1.13472538      -0.81516143
C       -3.25970067       2.42358071      -1.01852896
C       -2.43202169       3.34288357      -0.39372673
C       -1.33143239       2.61538309       0.13640631
N       -1.46712544       1.29130264      -0.14371656
C       -3.23987681      -0.12927669      -1.16917470
C       -0.12801663       3.18259539       0.74661816
C        1.11742374       2.72314974       0.14273210
C        2.24681049       3.49256661      -0.22580197
C        3.12811714       2.63733656      -0.89005172
C        2.52891484       1.34510750      -0.89537552
N        1.28069394       1.42427196      -0.28401938
C        3.13627919       0.14192334      -1.34456606
C        2.59955880      -1.14203093      -1.05984800
C        3.23718742      -2.39841265      -1.26753378
C        2.43247911      -3.36794412      -0.66155957
C        1.30900437      -2.70040321      -0.12339105
N        1.39365716      -1.35533941      -0.39699133
C        0.14231375      -3.28003035       0.54121390
C       -1.13738159      -2.77588039       0.05297867
C       -2.31301144      -3.52549755      -0.23743948
C       -3.22858585      -2.64304455      -0.78619416
C       -2.60303839      -1.36099619      -0.82715600
N       -1.31918112      -1.47479420      -0.30815288
C        0.23800917      -4.25939743       1.52528507
C        4.45886761       0.23418056      -2.01807044
C       -0.19948704       4.14361173       1.74889716
C       -4.52426920      -0.19531325      -1.84504116
C        4.62661643       0.86651665      -3.28576094
C        5.84914965       0.99319077      -3.88670628
N        7.01070726       0.45623917      -3.30347551
C        6.88357948      -0.11743122      -2.02596990
C        5.66518676      -0.23963815      -1.41775286
C       -0.90552690      -4.81805192       2.23945814
C       -0.78019199      -5.80451054       3.16182260
N        0.44847641      -6.33186563       3.52650997
C        1.57619992      -5.76929394       2.95000365
C        1.50607025      -4.78265379       2.02198967
C       -5.65829475       0.61042085      -1.49470908
C       -6.85011794       0.51000704      -2.15353320
N       -7.02737884      -0.36782498      -3.20529973
C       -5.95974320      -1.16382710      -3.57927296
C       -4.76308606      -1.10907550      -2.92417138
C       -1.45163278       4.62274321       2.32574120
C       -1.49584861       5.59987429       3.26471626
N       -0.35116115       6.18832173       3.78298292
C        0.86894470       5.70443685       3.33629000
C        0.96871312       4.73401135       2.39432929
C        0.53712546      -7.54555400       4.32555768
C        8.31076858       0.94470928      -3.73400294
C       -0.43071372       7.39966260       4.58611106
C       -8.25885926      -0.35540104      -3.99088859
Co      -0.00387727      -0.03858809      -0.04418343
H       -4.16265437       2.64156641      -1.57029551
H       -2.55322457       4.41810012      -0.35141095
H        2.35963689       4.55859204      -0.06797217
H        4.09394796       2.87979367      -1.31495872
H        4.18319429      -2.54584089      -1.77233401
H        2.59822714      -4.43868451      -0.63539998
H       -2.43675759      -4.59067617      -0.09112148
H       -4.23776935      -2.86799350      -1.10296716
H        3.75794719       1.27250312      -3.79738230
H        5.99103394       1.47166148      -4.84910561
H        7.80612685      -0.47937842      -1.58588975
H        5.61970567      -0.72614562      -0.44745393
H       -1.89673856      -4.41992855       2.06265935
H       -1.63551078      -6.21405723       3.68911301
H        2.52325281      -6.15538752       3.31265232
H        2.43463315      -4.36198596       1.65576031
H       -5.60398586       1.28058326      -0.64589592
H       -7.72225182       1.08689797      -1.86965447
H       -6.13373340      -1.81951048      -4.42379820
H       -3.96281962      -1.75568887      -3.26457036
H       -2.38979001       4.17996137       2.01355253
H       -2.43075206       5.95603787       3.68473790
H        1.74140819       6.13740868       3.81491723
H        1.95733991       4.37194661       2.13932732
H        0.49497175      -8.45005153       3.70351747
H        1.47696487      -7.54898038       4.88462159
H       -0.28985632      -7.57465163       5.04031326
H        8.55820381       1.92061963      -3.28650260
H        9.08550896       0.22637668      -3.44963085
H        8.32137608       1.04994986      -4.82290382
H       -1.33197261       7.37117346       5.20477934
H        0.43898508       7.45950038       5.24629821
H       -0.46170047       8.30434915       3.96326000
H       -8.44259146      -1.35222768      -4.39769965
H       -9.09823506      -0.07947952      -3.34880308
H       -8.19110850       0.36171789      -4.81780649
C        0.06432900      -0.15867761       1.90869024
O        1.19932512      -0.06920813       2.42401869
O       -1.04662159      -0.31690836       2.45566480
