# Supplementary material for: Self-Assembled Liposomes Enhance Electron Transfer for Efficient Photocatalytic CO2 Reduction
Source: J Am Chem Soc. 2022 May 20;144(21):9399–412. doi: 10.1021/jacs.2c01725 (PMC9164230; doi:10.1021/jacs.2c01725)
Supplement: Supplementary file 2 — ja2c01725_si_002.zip [file ja2c01725_si_002.zip › Coordinates/CoP_CO2/[CoP(CO2)]ΓÇô2_M_6.xyz]

92

C       -2.62718732       1.10873343      -0.86138895
C       -3.31099148       2.36337649      -0.96219860
C       -2.50798308       3.31143957      -0.34717119
C       -1.32078878       2.64834569       0.07502964
N       -1.39082279       1.31233903      -0.27542714
C       -3.17120139      -0.15877894      -1.19674332
C       -0.13424197       3.25699873       0.62974683
C        1.13024616       2.75506011       0.14297207
C        2.28227600       3.51444490      -0.20598913
C        3.17409269       2.64710763      -0.82150122
C        2.57488605       1.34774062      -0.80009029
N        1.31377518       1.43866371      -0.24109436
C        3.20799129       0.14045372      -1.19911762
C        2.67196689      -1.13868400      -0.89266644
C        3.35249477      -2.38894885      -1.03738541
C        2.54955867      -3.35673986      -0.44781706
C        1.36836259      -2.70484873       0.00216036
N        1.44084305      -1.35880058      -0.30045111
C        0.17457486      -3.32691231       0.53236295
C       -1.08236427      -2.80923666       0.05084383
C       -2.24054608      -3.55691772      -0.30878987
C       -3.13271067      -2.67420444      -0.89580614
C       -2.52985968      -1.37560031      -0.84605646
N       -1.26328222      -1.48299286      -0.30373700
C        0.24050793      -4.41418050       1.44778989
C        4.53842756       0.22825659      -1.85739978
C       -0.21353542       4.32013720       1.57236983
C       -4.52943699      -0.22845911      -1.79875754
C        4.69895255       0.76559349      -3.17016208
C        5.92217155       0.88344497      -3.77041233
N        7.09370109       0.42926356      -3.13923277
C        6.97277947      -0.04730323      -1.82179882
C        5.75300687      -0.15982443      -1.21400318
C       -0.92530139      -5.02364123       2.05280109
C       -0.84008743      -6.08316673       2.90306998
N        0.37224633      -6.62962013       3.27690043
C        1.51963040      -6.00818293       2.82323979
C        1.48024860      -4.94644602       1.97202776
C       -5.70902700       0.15623380      -1.08839326
C       -6.95735644       0.05882202      -1.63617761
N       -7.15304811      -0.47948416      -2.91832251
C       -6.00878218      -0.82136848      -3.65902920
C       -4.75561769      -0.71877924      -3.11953115
C       -1.46054579       4.81213751       2.11891391
C       -1.51735425       5.85241689       2.99479714
N       -0.38014848       6.48959861       3.45313378
C        0.84069286       5.97903969       3.05770167
C        0.94320296       4.94068753       2.18305510
C        0.43832692      -7.87284028       4.03686591
C        8.38279383       0.91655032      -3.60249015
C       -0.46892791       7.71334927       4.24173657
C       -8.41017944      -0.24537628      -3.61045068
Co       0.02241330      -0.02635234      -0.03364564
H       -4.28155934       2.51163270      -1.41616647
H       -2.69343406       4.37571774      -0.27826048
H        2.38559080       4.58691214      -0.10189986
H        4.14539097       2.87893709      -1.23847913
H        4.32036829      -2.52475771      -1.50146771
H        2.73138270      -4.42355822      -0.41626277
H       -2.34750673      -4.63085913      -0.22700368
H       -4.10780612      -2.89242451      -1.31039835
H        3.82286842       1.10146816      -3.71898856
H        6.05861714       1.29078328      -4.76578494
H        7.90191356      -0.34526631      -1.34899081
H        5.71472229      -0.57026092      -0.20857859
H       -1.90915895      -4.61659325       1.86359511
H       -1.71681004      -6.53611145       3.35226246
H        2.45139413      -6.40517009       3.21043221
H        2.42104062      -4.47922896       1.71440659
H       -5.61905045       0.54623686      -0.07829624
H       -7.86024469       0.34957970      -1.11129209
H       -6.19687268      -1.19786731      -4.65798747
H       -3.90929298      -1.03432169      -3.72451803
H       -2.39282218       4.32908902       1.85984620
H       -2.45468359       6.21763768       3.39931044
H        1.71045130       6.44238054       3.50998123
H        1.93427738       4.56030235       1.97645311
H        0.45880413      -8.74563323       3.37251883
H        1.34006475      -7.87690809       4.65426335
H       -0.43312494      -7.94758570       4.69171967
H        8.60016004       1.93295941      -3.23710124
H        9.17494691       0.24639597      -3.25553367
H        8.39826257       0.93096361      -4.69636825
H       -1.36502055       7.68206560       4.86643287
H        0.40621215       7.79397156       4.89103665
H       -0.51651877       8.60019609       3.59767245
H       -8.54527513      -0.99872658      -4.39211458
H       -9.24004512      -0.33094718      -2.90302046
H       -8.44937220       0.75188503      -4.07593729
C        0.00817088      -0.05828776       1.93084857
O        1.13524392      -0.06267266       2.47115220
O       -1.12289906      -0.07052571       2.46098084
