# Supplementary material for: Self-Assembled Liposomes Enhance Electron Transfer for Efficient Photocatalytic CO2 Reduction
Source: J Am Chem Soc. 2022 May 20;144(21):9399–412. doi: 10.1021/jacs.2c01725 (PMC9164230; doi:10.1021/jacs.2c01725)
Supplement: Supplementary file 2 — ja2c01725_si_002.zip [file ja2c01725_si_002.zip › Coordinates/CoP_COOH/[CoP(COOH)]+1_M_2.xyz]

93

C        2.67831753      -1.14003295      -0.90484274
C        3.20303703      -2.42778326      -1.17148470
C        2.38435879      -3.35477400      -0.52803840
C        1.34064271      -2.63530605       0.08421544
N        1.49920964      -1.29319678      -0.16413675
C        3.22531054       0.14042373      -1.22742103
C        0.15980669      -3.17923844       0.75684749
C       -1.09770750      -2.70936582       0.21817466
C       -2.26709252      -3.47860195      -0.08243404
C       -3.13374916      -2.65107329      -0.76158614
C       -2.50984000      -1.36723632      -0.84753053
N       -1.25534026      -1.43975796      -0.25013243
C       -3.11566358      -0.17184296      -1.27415876
C       -2.59303861       1.10519744      -1.00929418
C       -3.22245399       2.37449520      -1.20853362
C       -2.44289127       3.31363422      -0.56910879
C       -1.30908125       2.62657818      -0.02977825
N       -1.38944754       1.30693474      -0.33758415
C       -0.16478893       3.20039939       0.65276905
C        1.12812521       2.71565577       0.19220601
C        2.30721796       3.46639857      -0.03875958
C        3.22150979       2.61517168      -0.64329109
C        2.60060886       1.34518928      -0.77781854
N        1.31356320       1.43102490      -0.25487564
C       -0.30790516       4.18043917       1.64654870
C       -4.41909978      -0.28095858      -1.96545146
C        0.25272295      -4.15373523       1.75620416
C        4.46620687       0.24854199      -1.96260183
C       -4.54633526      -1.07093992      -3.12460171
C       -5.75688541      -1.16122902      -3.77889046
N       -6.84851294      -0.50074821      -3.31822540
C       -6.76655518       0.25262005      -2.19623641
C       -5.57516832       0.37657720      -1.50874224
C        0.80596816       4.72404214       2.39490311
C        0.64411951       5.69254300       3.33769376
N       -0.59001629       6.19978967       3.66440267
C       -1.69115458       5.65175869       3.05134866
C       -1.58805348       4.67744342       2.10617108
C        5.59242823      -0.60963121      -1.75995604
C        6.74461842      -0.46651061      -2.48401843
N        6.87277695       0.49603933      -3.45135676
C        5.81708574       1.34519144      -3.68004234
C        4.65778610       1.25495421      -2.96070485
C        1.51580854      -4.66870300       2.24239121
C        1.58360735      -5.63229952       3.20068150
N        0.46043499      -6.15896202       3.79392432
C       -0.76105075      -5.64760913       3.42542039
C       -0.88899070      -4.68424394       2.47274119
C       -0.72227979       7.33824446       4.57375965
C       -8.13644283      -0.64626358      -4.03300651
C        0.55650596      -7.28954247       4.71734279
C        8.07598130       0.57357678      -4.28670627
Co       0.03017902       0.00575371      -0.08668775
H        4.07044370      -2.65500217      -1.77300646
H        2.48751784      -4.43197992      -0.52964821
H       -2.39800964      -4.53089465       0.12726460
H       -4.11139010      -2.90680849      -1.14656703
H       -4.13358820       2.55621865      -1.76082201
H       -2.60414663       4.38209110      -0.53020612
H        2.43532721       4.52125114       0.16097715
H        4.23081529       2.85987547      -0.94315323
H       -3.69146019      -1.60208564      -3.52426744
H       -5.89286143      -1.74486713      -4.68055898
H       -7.67784319       0.73693113      -1.87058706
H       -5.55312372       0.97294805      -0.60576767
H        1.80545726       4.34275830       2.23632888
H        1.48210577       6.10163240       3.89015413
H       -2.65099634       6.03260187       3.38093015
H       -2.50845092       4.26359225       1.71668401
H        5.57718694      -1.35501793      -0.97586585
H        7.61535924      -1.08794826      -2.31437253
H        5.95619622       2.07306877      -4.46978429
H        3.85512014       1.94348666      -3.19476033
H        2.44621023      -4.28114677       1.84775541
H        2.52952820      -6.02758507       3.55267804
H       -1.61718857      -6.04759452       3.95636464
H       -1.88122876      -4.29560144       2.28491316
H       -0.69113672       8.28434862       4.02223170
H       -1.67088075       7.26760254       5.11011303
H        0.09356129       7.32041062       5.29928149
H       -8.56222616      -1.62489952      -3.80316725
H       -8.81509124       0.14090889      -3.70879250
H       -7.95837848      -0.55676384      -5.10482500
H        1.49682173      -7.22962715       5.26947866
H       -0.27100858      -7.24942791       5.42874109
H        0.51808968      -8.24148491       4.17619300
H        8.31167313       1.62015156      -4.48904143
H        8.91279107       0.11724105      -3.75640389
H        7.91638368       0.04701808      -5.23300165
C       -0.01278791       0.05667858       1.79743410
O       -0.96870514       0.33492951       2.48523840
O        1.17561585      -0.23870503       2.38710111
H        1.76208072      -0.54013075       1.66006021
