# Supplementary material for: Self-Assembled Liposomes Enhance Electron Transfer for Efficient Photocatalytic CO2 Reduction
Source: J Am Chem Soc. 2022 May 20;144(21):9399–412. doi: 10.1021/jacs.2c01725 (PMC9164230; doi:10.1021/jacs.2c01725)
Supplement: Supplementary file 2 — ja2c01725_si_002.zip [file ja2c01725_si_002.zip › Coordinates/CoP_COOH/[CoP(COOH)]+1_M_4.xyz]

93

C        2.59957496      -1.14397312      -0.91199263
C        3.11835984      -2.43871831      -1.19293383
C        2.32844062      -3.35819914      -0.51779300
C        1.28878664      -2.63427689       0.11299534
N        1.43657028      -1.29404667      -0.15800178
C        3.15428898       0.13491531      -1.22528931
C        0.13048211      -3.17263609       0.80167313
C       -1.14495782      -2.67200592       0.36128834
C       -2.35707345      -3.39959212       0.18602237
C       -3.23364934      -2.57099125      -0.48738725
C       -2.56774846      -1.32672884      -0.70251649
N       -1.29448031      -1.41436876      -0.18256167
C       -3.16879404      -0.13199079      -1.22424870
C       -2.61576149       1.14984550      -0.91776725
C       -3.17383890       2.44267250      -1.16069942
C       -2.38632238       3.36129993      -0.49139062
C       -1.30762480       2.64115311       0.09228969
N       -1.43249615       1.31270609      -0.21233974
C       -0.15118547       3.19423285       0.76581216
C        1.12724076       2.69515394       0.32564481
C        2.33387602       3.42373372       0.13211005
C        3.21491543       2.58374269      -0.52377979
C        2.55501466       1.33479457      -0.71465816
N        1.27964458       1.42778470      -0.19139982
C       -0.28181623       4.21408177       1.74599729
C       -4.38722052      -0.26844403      -1.98788727
C        0.26319138      -4.19017703       1.78359150
C        4.37269480       0.25523722      -1.99138529
C       -4.54838261      -1.32756137      -2.93671853
C       -5.67768566      -1.44838788      -3.69770917
N       -6.72821453      -0.57409298      -3.56764609
C       -6.63915073       0.42542879      -2.63777845
C       -5.51673418       0.60073970      -1.87356713
C        0.82947783       4.72308549       2.50701586
C        0.68020587       5.71805953       3.42912783
N       -0.54177908       6.27269122       3.70752552
C       -1.64607894       5.75606740       3.07969789
C       -1.55107590       4.75818575       2.15364677
C        5.49061738      -0.62724975      -1.86610024
C        6.61834501      -0.47006855      -2.62585347
N        6.72785281       0.53062700      -3.55287905
C        5.68405202       1.40763783      -3.70268967
C        4.54850145       1.30428531      -2.94713688
C        1.53051546      -4.75653487       2.16390050
C        1.62706335      -5.75031164       3.09446534
N        0.52744134      -6.24066534       3.75054877
C       -0.69017309      -5.66697936       3.49418052
C       -0.84142156      -4.67523434       2.56875417
C       -0.66100861       7.42098138       4.61083023
C       -7.94558803      -0.77108138      -4.36407356
C        0.64637290      -7.38393776       4.66075280
C        7.90321749       0.61945871      -4.42837791
Co      -0.01539547       0.01168062      -0.02232969
H        3.96195764      -2.66950754      -1.82519070
H        2.42844933      -4.43511134      -0.52978664
H       -2.52124531      -4.43462225       0.45003072
H       -4.24586923      -2.80572153      -0.78451519
H       -4.03712779       2.66743584      -1.76739557
H       -2.50426624       4.43629744      -0.48159708
H        2.49443691       4.46476611       0.37371229
H        4.22636207       2.81681269      -0.82486588
H       -3.74190595      -2.03100279      -3.10405245
H       -5.79255304      -2.21848130      -4.45054347
H       -7.51282895       1.05645450      -2.53087165
H       -5.53550248       1.38177091      -1.12584595
H        1.81632303       4.29804137       2.39040810
H        1.51702664       6.10656628       3.99690047
H       -2.59898358       6.17929294       3.37414223
H       -2.47286668       4.37066596       1.74272687
H        5.49495420      -1.40303951      -1.11237413
H        7.48340396      -1.11247999      -2.51592545
H        5.80841643       2.16991957      -4.46174130
H        3.75209831       2.01723620      -3.12169744
H        2.44929773      -4.39246780       1.72530390
H        2.57757662      -6.19203932       3.36868727
H       -1.52149022      -6.03719223       4.08186263
H       -1.82262129      -4.23288586       2.46902452
H       -0.60473444       8.35782829       4.04736029
H       -1.61658060       7.37186634       5.13613093
H        0.14797086       7.39090059       5.34259492
H       -8.53093236      -1.60211483      -3.95909741
H       -8.54384598       0.13980137      -4.34035717
H       -7.67178829      -0.98968561      -5.39850897
H        1.60874137      -7.34084242       5.17399212
H       -0.15327716      -7.34032460       5.40188319
H        0.57361264      -8.32376256       4.10431153
H        8.11181905       1.66745239      -4.64916884
H        8.76467553       0.18435885      -3.92000039
H        7.72047534       0.07896382      -5.36215113
C       -0.00774414       0.03667516       1.86520732
O       -0.94735233       0.29366254       2.58262249
O        1.19876868      -0.24982702       2.42569279
H        1.78223895      -0.52048286       1.68714524
