# Supplementary material for: Self-Assembled Liposomes Enhance Electron Transfer for Efficient Photocatalytic CO2 Reduction
Source: J Am Chem Soc. 2022 May 20;144(21):9399–412. doi: 10.1021/jacs.2c01725 (PMC9164230; doi:10.1021/jacs.2c01725)
Supplement: Supplementary file 2 — ja2c01725_si_002.zip [file ja2c01725_si_002.zip › Coordinates/CoP_COOH/[CoP(COOH)]+1_M_6.xyz]

93

C       -2.88804191       0.59223810      -0.88204763
C       -3.70521881       1.69948485      -1.29914350
C       -3.08065291       2.84200266      -0.85551992
C       -1.87162128       2.42572044      -0.19573149
N       -1.76022182       1.07779491      -0.24346332
C       -3.16292329      -0.78222795      -1.06350288
C       -0.84072173       3.28406499       0.37459924
C        0.54198272       3.01796837       0.04181310
C        1.58706195       3.98331803      -0.12600214
C        2.70157001       3.29799906      -0.56133192
C        2.33564491       1.91583851      -0.66416886
N        1.01914152       1.77302992      -0.29234249
C        3.21838630       0.83348872      -1.02678440
C        2.89435760      -0.54879922      -0.83504084
C        3.64506794      -1.67472041      -1.31785305
C        3.01307078      -2.81084193      -0.85763789
C        1.85441230      -2.37192936      -0.14145386
N        1.78143922      -1.01261571      -0.15522762
C        0.81122416      -3.23328473       0.41246409
C       -0.56059800      -2.96371108       0.03536347
C       -1.58439870      -3.94158872      -0.25593769
C       -2.66759495      -3.25303960      -0.73570504
C       -2.31437460      -1.85515034      -0.72359575
N       -1.01977792      -1.71947205      -0.24954916
C        1.15674732      -4.35324252       1.22634758
C        4.50450671       1.16975799      -1.59802233
C       -1.21185184       4.36057300       1.23862334
C       -4.48293618      -1.12794088      -1.64489163
C        4.66865940       2.21045809      -2.56904234
C        5.88667325       2.50231211      -3.11550350
N        7.02413052       1.82560326      -2.74535690
C        6.92064819       0.83786466      -1.79537563
C        5.71719928       0.49511533      -1.24490016
C        0.18578829      -5.15784949       1.91801041
C        0.54729498      -6.22234254       2.69421222
N        1.85627214      -6.56720064       2.88558238
C        2.82214610      -5.78131720       2.32293119
C        2.51507951      -4.70331986       1.54104951
C       -5.68406555      -0.67090679      -1.07018173
C       -6.89787661      -1.00521458      -1.63347147
N       -6.96056834      -1.77061032      -2.75135254
C       -5.82499047      -2.22369503      -3.33278341
C       -4.58667358      -1.92080793      -2.80124533
C       -2.57542010       4.70591213       1.53504464
C       -2.89828458       5.74885774       2.35756045
N       -1.94335103       6.49766287       2.98697178
C       -0.63256216       6.14562098       2.82180498
C       -0.25758362       5.11880005       2.00207101
C        2.20589326      -7.76996165       3.65200319
C        8.33385446       2.22075375      -3.27046663
C       -2.30745103       7.66668309       3.79700597
C       -8.28381594      -2.07804229      -3.33952546
Co      -0.00869642       0.06515241       0.32263568
H       -4.61511934       1.64367351      -1.88066742
H       -3.38923368       3.86350516      -1.03229905
H        1.49740257       5.05433428      -0.01026149
H        3.67147894       3.72363994      -0.77486426
H        4.51408556      -1.63821606      -1.95928471
H        3.27831469      -3.83901824      -1.06682882
H       -1.48104950      -5.01521004      -0.18675090
H       -3.60783409      -3.67580879      -1.06107291
H        3.80518728       2.75523984      -2.93063155
H        6.01354898       3.25917183      -3.87985286
H        7.84900608       0.36314005      -1.50207495
H        5.70663269      -0.27650697      -0.48520473
H       -0.86590708      -4.91333539       1.87532488
H       -0.18451861      -6.83259738       3.20965680
H        3.84631374      -6.05745209       2.54226241
H        3.33671070      -4.10561556       1.17249015
H       -5.66979868      -0.06564034      -0.17262457
H       -7.84470415      -0.68660443      -1.21597717
H       -5.94239538      -2.82060515      -4.22763097
H       -3.69864707      -2.29332499      -3.29628622
H       -3.39461945       4.13230418       1.12692375
H       -3.92659313       6.02161470       2.56113270
H        0.08857928       6.71762544       3.39310714
H        0.79181950       4.86390625       1.97969108
H        2.14151019      -8.65575348       3.01323638
H        3.22262430      -7.67026916       4.03332123
H        1.51864209      -7.87630864       4.49331099
H        8.79591228       2.97362340      -2.62317896
H        8.98221028       1.34459724      -3.32616155
H        8.21150450       2.63400137      -4.27319064
H       -3.32633677       7.54562252       4.16654528
H       -1.62700013       7.74473853       4.64679861
H       -2.24444824       8.57742494       3.19405266
H       -8.16386246      -2.83616099      -4.11147562
H       -8.94114220      -2.45433779      -2.55506943
H       -8.69966090      -1.16687596      -3.77350679
C        0.02549168      -0.09272119       2.39346486
O        0.43621545      -1.29741341       2.98342182
O       -0.27134926       0.78251529       3.20519459
H        0.64808950      -1.89768770       2.24547891
