# Supplementary material for: Self-Assembled Liposomes Enhance Electron Transfer for Efficient Photocatalytic CO2 Reduction
Source: J Am Chem Soc. 2022 May 20;144(21):9399–412. doi: 10.1021/jacs.2c01725 (PMC9164230; doi:10.1021/jacs.2c01725)
Supplement: Supplementary file 2 — ja2c01725_si_002.zip [file ja2c01725_si_002.zip › Coordinates/CoP_COOH/[CoP(COOH)]+2_M_1.xyz]

93

C        2.62366665      -1.21365739      -0.91130804
C        3.22866018      -2.50266305      -1.03190006
C        2.38613229      -3.40341383      -0.42185416
C        1.24148235      -2.67357860       0.03167895
N        1.37887344      -1.36003210      -0.29195983
C        3.18494908       0.02873610      -1.23491992
C        0.03049267      -3.21852511       0.61339332
C       -1.19674650      -2.69366517       0.04890979
C       -2.37185065      -3.42857809      -0.31637779
C       -3.22947060      -2.54468768      -0.92945705
C       -2.58905569      -1.26587360      -0.92149492
N       -1.33108421      -1.39890596      -0.33908608
C       -3.17831644      -0.03292302      -1.23510349
C       -2.61669470       1.21199354      -0.91595350
C       -3.22287272       2.50040592      -1.03389322
C       -2.37903730       3.40068176      -0.42254125
C       -1.23527906       2.66899284       0.02890239
N       -1.37223112       1.35839586      -0.30147050
C       -0.02604273       3.21266266       0.62205469
C        1.20338069       2.69470556       0.05752632
C        2.36445423       3.43098750      -0.33448251
C        3.22280234       2.54550663      -0.94890276
C        2.59727303       1.26312002      -0.91843558
N        1.34689389       1.38891066      -0.30798527
C       -0.05011585       4.21807781       1.60601986
C       -4.51914637      -0.06467946      -1.86779147
C        0.05384955      -4.22548181       1.59787138
C        4.52431121       0.05853884      -1.87119769
C       -4.71070821      -0.72014375      -3.09717467
C       -5.95983484      -0.74777783      -3.68266378
N       -7.02078891      -0.15164489      -3.08602590
C       -6.87266907       0.47779716      -1.89747891
C       -5.64083362       0.53441776      -1.27283419
C        1.14008018       4.75350793       2.22370591
C        1.08660345       5.74061456       3.16221909
N       -0.10035941       6.26530649       3.60356099
C       -1.26319688       5.72831179       3.11559112
C       -1.26921973       4.74032551       2.17645279
C        5.64649499      -0.53087192      -1.26851845
C        6.87950873      -0.47489968      -1.89127266
N        7.02707591       0.14475977      -3.08443555
C        5.96438820       0.72859643      -3.69067345
C        4.71427079       0.70199231      -3.10714757
C        1.27258709      -4.75008273       2.16589573
C        1.26671663      -5.73893024       3.10456487
N        0.10405785      -6.27235756       3.59556877
C       -1.08226662      -5.74315955       3.15915718
C       -1.13548671      -4.75594486       2.22029671
C       -0.12333193       7.40848589       4.52044306
C       -8.34916587      -0.22970082      -3.73677959
C        0.12587456      -7.41458921       4.51400872
C        8.34906391       0.19672533      -3.75060852
Co      -0.00505512      -0.00383794      -0.14592318
H        4.16742049      -2.72083204      -1.52111734
H        2.51303783      -4.47457463      -0.35220217
H       -2.51526225      -4.49130687      -0.18248380
H       -4.21121920      -2.75920105      -1.32831863
H       -4.16257133       2.71962517      -1.52086985
H       -2.50670005       4.47149280      -0.34795639
H        2.50147654       4.49622585      -0.21392694
H        4.19762729       2.76419251      -1.36221499
H       -3.88094156      -1.20013645      -3.60101062
H       -6.15062711      -1.23308574      -4.63134276
H       -7.76190958       0.91911898      -1.46679901
H       -5.56113757       1.03409440      -0.31576091
H        2.11519224       4.35901998       1.97215879
H        1.98141313       6.14943740       3.61661602
H       -2.17958016       6.12847893       3.53300922
H       -2.22939830       4.33743037       1.88396019
H        5.56718149      -1.02076561      -0.30634361
H        7.76944062      -0.90915058      -1.45526443
H        6.15536784       1.20192408      -4.64550531
H        3.88363042       1.17447220      -3.61667090
H        2.23353496      -4.34948817       1.87311441
H        2.18326552      -6.14173301       3.51894534
H       -1.97692377      -6.14786574       3.61748026
H       -2.10989790      -4.35694765       1.97410845
H       -0.09172676       8.34988885       3.96238917
H       -1.03556628       7.37469434       5.11856983
H        0.73861243       7.35605707       5.18817863
H       -8.72587162      -1.25030482      -3.64914847
H       -9.02882624       0.46228053      -3.24286800
H       -8.24477065       0.04404985      -4.78703360
H        1.04390248      -7.38754119       5.10343282
H       -0.72948206      -7.35410007       5.18946736
H        0.08134868      -8.35603243       3.95704873
H        8.62059830       1.24029186      -3.91543868
H        9.08908277      -0.28123542      -3.11150857
H        8.28517757      -0.33165477      -4.70294582
C       -0.01932816      -0.01141920       1.73778049
O       -0.99108998      -0.20225232       2.42906266
O        1.18751248       0.20672542       2.32390032
H        1.82710440       0.39745636       1.61363792
