# Supplementary material for: Self-Assembled Liposomes Enhance Electron Transfer for Efficient Photocatalytic CO2 Reduction
Source: J Am Chem Soc. 2022 May 20;144(21):9399–412. doi: 10.1021/jacs.2c01725 (PMC9164230; doi:10.1021/jacs.2c01725)
Supplement: Supplementary file 2 — ja2c01725_si_002.zip [file ja2c01725_si_002.zip › Coordinates/CoP_COOH/[CoP(COOH)]+2_M_3.xyz]

93

C       -2.70241801       1.13085322      -0.85118296
C       -3.25820765       2.41850165      -1.09446444
C       -2.43627236       3.34884570      -0.48060132
C       -1.34246617       2.63965389       0.07489042
N       -1.48955321       1.29570093      -0.18299727
C       -3.26383319      -0.14878902      -1.13938624
C       -0.14679083       3.20745008       0.66293841
C        1.09732799       2.70398938       0.15979151
C        2.28056066       3.46430970      -0.14126727
C        3.13494906       2.62964747      -0.81384291
C        2.50092126       1.34460455      -0.88562228
N        1.24570599       1.42876370      -0.30521323
C        3.10449908       0.14779819      -1.30782587
C        2.56912561      -1.12275165      -1.04328685
C        3.20514496      -2.39460566      -1.23588407
C        2.43843430      -3.32648923      -0.58264534
C        1.29769614      -2.63575052      -0.04734726
N        1.36692532      -1.31922639      -0.38051326
C        0.16840797      -3.20931758       0.63585374
C       -1.12699162      -2.71225634       0.24672024
C       -2.33003664      -3.45528943       0.08911369
C       -3.25313629      -2.61371874      -0.50108895
C       -2.62161507      -1.35048086      -0.69136027
N       -1.31999054      -1.43502503      -0.23460452
C        0.33643749      -4.22857148       1.62621571
C        4.42762167       0.24397543      -1.96974468
C       -0.21147977       4.26166349       1.62444358
C       -4.53579921      -0.26885932      -1.81499757
C        4.58357335       0.99848606      -3.14673056
C        5.81489166       1.07654117      -3.76480502
N        6.89303325       0.43603511      -3.25061126
C        6.78128249      -0.28387029      -2.11054503
C        5.56890363      -0.39329068      -1.45593827
C       -0.75229839      -4.74126294       2.40494306
C       -0.57089360      -5.71521784       3.34915501
N        0.66111193      -6.23266602       3.62234912
C        1.74415436      -5.71333898       2.97252462
C        1.61723187      -4.73528615       2.02454646
C       -5.65498140       0.58582358      -1.57202302
C       -6.83981705       0.42382828      -2.23874052
N       -7.00611783      -0.55299460      -3.18216190
C       -5.95965413      -1.40081495      -3.44666551
C       -4.76714447      -1.29239444      -2.78640441
C       -1.44847597       4.82470371       2.08010472
C       -1.48325320       5.83457193       3.00217835
N       -0.34564736       6.33764296       3.56446659
C        0.85203420       5.77529648       3.22851171
C        0.94233592       4.76459281       2.31080924
C        0.82609965      -7.34084523       4.57434844
C        8.20197610       0.56387988      -3.93259735
C       -0.40893825       7.48278314       4.48427625
C       -8.25561437      -0.67687679      -3.94206517
Co      -0.03561134      -0.00941201      -0.11564358
H       -4.14645825       2.63496856      -1.66776327
H       -2.54760371       4.42427428      -0.49437806
H        2.41924130       4.51890169       0.04695251
H        4.11007370       2.87776560      -1.20827321
H        4.11298907      -2.57594974      -1.79284918
H        2.60090108      -4.39424607      -0.54824538
H       -2.46274502      -4.50481869       0.30887772
H       -4.27461289      -2.85530297      -0.75680399
H        3.73949473       1.51288949      -3.58933419
H        5.97701696       1.63545205      -4.67765913
H        7.68368691      -0.75396654      -1.74220171
H        5.52113249      -0.96403320      -0.53725107
H       -1.74977001      -4.34288243       2.29150035
H       -1.39418747      -6.10977380       3.93149319
H        2.70912381      -6.11061838       3.26260432
H        2.52980885      -4.33727375       1.60572845
H       -5.61056695       1.34184177      -0.79948966
H       -7.70513297       1.04256423      -2.03576384
H       -6.13340608      -2.14245256      -4.21657385
H       -3.97253979      -1.98000872      -3.04932310
H       -2.39453695       4.44919035       1.71688195
H       -2.41417247       6.27602470       3.33599804
H        1.72250298       6.16392936       3.74228917
H        1.91857275       4.32980818       2.15017431
H        0.88160026      -8.29018812       4.03435646
H        1.74236964      -7.19174465       5.14778555
H       -0.02444445      -7.35821390       5.25617254
H        8.61118936       1.55527587      -3.72992918
H        8.87646445      -0.20269048      -3.55516112
H        8.05570379       0.42866091      -5.00439027
H       -1.33380028       7.43182926       5.06070395
H        0.44064941       7.44350989       5.16673124
H       -0.38017764       8.41802107       3.91805341
H       -8.56472281      -1.72413877      -3.96977691
H       -9.03255160      -0.08831843      -3.45394345
H       -8.11217050      -0.31167504      -4.96338018
C        0.05024246      -0.05580708       1.77077976
O        1.02530448      -0.34560905       2.42186852
O       -1.11441633       0.25181961       2.39608626
H       -1.73745871       0.53762954       1.69741921
