# Supplementary material for: Self-Assembled Liposomes Enhance Electron Transfer for Efficient Photocatalytic CO2 Reduction
Source: J Am Chem Soc. 2022 May 20;144(21):9399–412. doi: 10.1021/jacs.2c01725 (PMC9164230; doi:10.1021/jacs.2c01725)
Supplement: Supplementary file 2 — ja2c01725_si_002.zip [file ja2c01725_si_002.zip › Coordinates/CoP_COOH/[CoP(COOH)]+2_M_5.xyz]

93

C       -2.61577728       1.05114729      -0.98673869
C       -3.09284448       2.34016357      -1.38372958
C       -2.31191734       3.28680900      -0.74058482
C       -1.34113167       2.58059175       0.01090753
N       -1.49522125       1.23710381      -0.17039261
C       -3.14296226      -0.23252831      -1.25488525
C       -0.22638673       3.14058127       0.79209179
C        1.06468498       2.69822021       0.39190345
C        2.29788631       3.41642088       0.34475562
C        3.20583239       2.61355434      -0.31694499
C        2.53242815       1.39896961      -0.65269309
N        1.24203770       1.46475874      -0.22135920
C        3.14530594       0.22773667      -1.26830190
C        2.61911132      -1.05944525      -1.01089251
C        3.13908952      -2.34918413      -1.36776195
C        2.36683950      -3.29446218      -0.72160068
C        1.35439231      -2.58640849      -0.01394379
N        1.47647047      -1.25557775      -0.23725641
C        0.24213520      -3.15825106       0.76120591
C       -1.05372390      -2.72003207       0.36796731
C       -2.28169049      -3.44298336       0.30917672
C       -3.19663045      -2.63120969      -0.33514126
C       -2.53114148      -1.40967009      -0.64970782
N       -1.23723918      -1.47640127      -0.22026764
C        0.47269539      -4.11913953       1.78758938
C        4.33567519       0.43574013      -2.05926928
C       -0.45299268       4.10319122       1.81655389
C       -4.32896356      -0.42633751      -2.05633173
C        4.46070068       1.57238813      -2.91448392
C        5.57066554       1.76371798      -3.69231514
N        6.62384414       0.88957366      -3.66167056
C        6.56659477      -0.18621042      -2.82473921
C        5.46587961      -0.43382311      -2.04587034
C       -0.56353114      -4.57443701       2.66615861
C       -0.31862594      -5.50216146       3.64115369
N        0.92911641      -6.02112027       3.84152808
C        1.96332791      -5.56645149       3.07374441
C        1.77283523      -4.64068389       2.08391380
C       -5.44970569       0.45372601      -2.03876212
C       -6.55206325       0.22041101      -2.82091926
N       -6.62032748      -0.85409616      -3.65683001
C       -5.57107884      -1.73139027      -3.69999542
C       -4.45937326      -1.55421898      -2.92071533
C       -1.74709810       4.65116408       2.09216553
C       -1.93368874       5.58056898       3.07854750
N       -0.90212725       6.01396259       3.86328015
C        0.33736505       5.47015494       3.68206137
C        0.57893775       4.53813551       2.71001150
C        1.14548813      -7.08157564       4.83732140
C        7.82680748       1.16545278      -4.46170896
C       -1.12315433       7.07737954       4.85491052
C       -7.78587619      -1.07118660      -4.52839060
Co       0.01029465      -0.00990630      -0.05690015
H       -3.90589769       2.54109242      -2.06439037
H       -2.39240988       4.36272862      -0.81442773
H        2.45271484       4.43268150       0.67794927
H        4.23539977       2.84758303      -0.54696524
H        3.97340770      -2.54685233      -2.02257275
H        2.47047332      -4.36991107      -0.76715409
H       -2.43092792      -4.46646614       0.62220461
H       -4.22553090      -2.86647797      -0.56706926
H        3.65078767       2.28710688      -2.99438990
H        5.66545683       2.59802354      -4.37602067
H        7.44455437      -0.81918047      -2.79788306
H        5.50802236      -1.27467860      -1.36733023
H       -1.56044455      -4.16054688       2.60766301
H       -1.09449998      -5.85489545       4.30907483
H        2.93972323      -5.97801322       3.29703211
H        2.64277873      -4.30754926       1.53474594
H       -5.48422667       1.29061194      -1.35457724
H       -7.42253818       0.86353228      -2.79500779
H       -5.67116389      -2.55817445      -4.39192503
H       -3.65578347      -2.27561212      -3.00294750
H       -2.61368531       4.33830945       1.52558134
H       -2.90385147       6.01476854       3.28587561
H        1.10996204       5.80617568       4.36208525
H        1.56828874       4.10441053       2.66548604
H        0.99033724      -8.06109794       4.37644660
H        2.16447531      -7.01373382       5.21970136
H        0.44386474      -6.94940547       5.66175212
H        8.44166289       1.91872764      -3.96120193
H        8.39962565       0.24574025      -4.58029907
H        7.52812200       1.53137788      -5.44556870
H       -2.09703625       6.93538696       5.32605017
H       -0.34499454       7.02528690       5.61658659
H       -1.09070117       8.05435172       4.36467190
H       -8.11999120      -2.10650099      -4.43614471
H       -8.59152383      -0.40452101      -4.22216190
H       -7.51350187      -0.86282591      -5.56640085
C        0.02262629      -0.03294348       1.83523987
O        0.98814010      -0.25439807       2.52566111
O       -1.18227105       0.20576514       2.40994791
H       -1.79341260       0.45871222       1.68802787
