# Supplementary material for: Self-Assembled Liposomes Enhance Electron Transfer for Efficient Photocatalytic CO2 Reduction
Source: J Am Chem Soc. 2022 May 20;144(21):9399–412. doi: 10.1021/jacs.2c01725 (PMC9164230; doi:10.1021/jacs.2c01725)
Supplement: Supplementary file 2 — ja2c01725_si_002.zip [file ja2c01725_si_002.zip › Coordinates/CoP_COOH/[CoP(COOH)]+3_M_2.xyz]

93

C        2.62293888      -1.21039089      -0.88408923
C        3.23704931      -2.49937744      -1.00483477
C        2.40342257      -3.40104140      -0.39523720
C        1.24550493      -2.67503311       0.04764172
N        1.37688936      -1.35981713      -0.28218940
C        3.18997857       0.03137614      -1.20090429
C        0.03533878      -3.23463291       0.58839060
C       -1.18858532      -2.69505023       0.06718485
C       -2.37971351      -3.42650036      -0.27812775
C       -3.23015546      -2.54481744      -0.89079227
C       -2.58061438      -1.26478092      -0.88797637
N       -1.31935534      -1.39957458      -0.33209517
C       -3.17558384      -0.03420761      -1.20368319
C       -2.60798876       1.20839346      -0.88838645
C       -3.22998072       2.49651027      -0.99623001
C       -2.39785404       3.39617165      -0.38329890
C       -1.23264536       2.67014577       0.04591812
N       -1.35919635       1.35957076      -0.30035636
C       -0.02753361       3.23087364       0.59517642
C        1.20213645       2.69494093       0.08004810
C        2.37803670       3.42948867      -0.29351547
C        3.23074699       2.54609497      -0.90560815
C        2.59788645       1.26203989      -0.87863878
N        1.34306714       1.38901336      -0.29315089
C       -0.05402360       4.29905663       1.55513390
C       -4.52405290      -0.06728853      -1.82405588
C        0.05816029      -4.30153686       1.55051053
C        4.53531564       0.06290340      -1.82846741
C       -4.71990890      -0.70665850      -3.06027093
C       -5.97487879      -0.73571434      -3.63420066
N       -7.03371130      -0.15574808      -3.01921461
C       -6.88001281       0.45834383      -1.82389921
C       -5.64267171       0.51495126      -1.20907135
C        1.13014835       4.83422684       2.15124901
C        1.07797343       5.85051196       3.06861683
N       -0.10582567       6.37992726       3.48507543
C       -1.26455108       5.84330645       3.01416615
C       -1.26734361       4.82505512       2.09651588
C        5.65429461      -0.51519600      -1.21128171
C        6.89142460      -0.45959312      -1.82697166
N        7.04317555       0.14928994      -3.02462672
C        5.98269780       0.72219497      -3.64399133
C        4.72805450       0.69465168      -3.06911604
C        1.26997096      -4.84089768       2.08174474
C        1.26372092      -5.85789705       3.00088583
N        0.10327328      -6.37982358       3.48353739
C       -1.07789150      -5.83645059       3.07790986
C       -1.12648827      -4.82097711       2.15935504
C       -0.12306071       7.52377924       4.41233551
C       -8.36804012      -0.23417498      -3.65924769
C        0.11508973      -7.52251983       4.41235273
C        8.37087246       0.20517199      -3.68051543
Co       0.00061763      -0.00351592      -0.14073190
H        4.17530329      -2.71260635      -1.49608924
H        2.53353249      -4.47208328      -0.34135168
H       -2.52666777      -4.48920360      -0.15366527
H       -4.21194591      -2.75645886      -1.28953356
H       -4.17131237       2.70979963      -1.48146627
H       -2.53226744       4.46607129      -0.31851660
H        2.51699217       4.49512327      -0.18563169
H        4.20518963       2.76289444      -1.31935272
H       -3.89168135      -1.17228251      -3.58010671
H       -6.17063294      -1.20976847      -4.58751203
H       -7.76800262       0.88810101      -1.37930498
H       -5.55884568       1.00149087      -0.24544546
H        2.10498358       4.43012426       1.92078319
H        1.97208616       6.27027874       3.51264290
H       -2.18175157       6.25693527       3.41399917
H       -2.22782051       4.41482667       1.82121929
H        5.57154546      -0.99652898      -0.24494933
H        7.77999015      -0.88654475      -1.38120476
H        6.17786554       1.18798411      -4.60166015
H        3.89871244       1.15656310      -3.59050218
H        2.23298291      -4.44397099       1.79621281
H        2.17966071      -6.28254288       3.39191154
H       -1.97268885      -6.24398253       3.53187568
H       -2.09817128      -4.40393476       1.93914219
H        0.02236965       8.45172481       3.85323989
H       -1.08284207       7.55212375       4.92779002
H        0.67611626       7.40532858       5.14514261
H       -8.73654572      -1.25840223      -3.58038089
H       -9.04732111       0.44730150      -3.15060389
H       -8.27417422       0.05317496      -4.70677159
H        1.08250906      -7.56749972       4.91204653
H       -0.66982816      -7.38878477       5.15787870
H       -0.05606366      -8.44836439       3.85709734
H        8.64918302       1.25019756      -3.82323376
H        9.10288822      -0.28961648      -3.04516629
H        8.30982601      -0.30492792      -4.64278531
C       -0.03571614      -0.01645296       1.74671501
O       -1.02929493      -0.17907000       2.41091472
O        1.16250682       0.16356213       2.35573592
H        1.83539248       0.31392653       1.66821541
