# Supplementary material for: Self-Assembled Liposomes Enhance Electron Transfer for Efficient Photocatalytic CO2 Reduction
Source: J Am Chem Soc. 2022 May 20;144(21):9399–412. doi: 10.1021/jacs.2c01725 (PMC9164230; doi:10.1021/jacs.2c01725)
Supplement: Supplementary file 2 — ja2c01725_si_002.zip [file ja2c01725_si_002.zip › Coordinates/CoP_COOH/[CoP(COOH)]+3_M_4.xyz]

93

C        2.72527103      -1.16944052      -0.56406405
C        3.22289464      -2.47285300      -0.87333030
C        2.34023740      -3.39073513      -0.32730826
C        1.29650543      -2.65004707       0.28118688
N        1.50099043      -1.31162801       0.09851997
C        3.29005226       0.09989367      -0.82084255
C        0.09485806      -3.18957069       0.93902493
C       -1.14759065      -2.69436195       0.47113368
C       -2.39210989      -3.40077626       0.31383464
C       -3.24392933      -2.56773208      -0.36652500
C       -2.54455883      -1.33405230      -0.57452582
N       -1.26879768      -1.43893576      -0.08563979
C       -3.11966276      -0.11920442      -1.05384897
C       -2.56400395       1.12577473      -0.79475398
C       -3.11343368       2.43153415      -1.06385328
C       -2.32365546       3.33554307      -0.41080308
C       -1.25797502       2.58972300       0.22206179
N       -1.38365068       1.28214492      -0.05919650
C       -0.13922139       3.12939925       0.98841609
C        1.15200045       2.63374571       0.65119101
C        2.40174879       3.33657023       0.65842022
C        3.33629457       2.50679386       0.08036756
C        2.66302256       1.29546282      -0.26896665
N        1.35213235       1.38635715       0.07902332
C       -0.34967431       4.12100348       2.00711645
C       -4.40769720      -0.21738194      -1.77894220
C        0.19357592      -4.19447230       1.96252078
C        4.52232678       0.26923378      -1.55870693
C       -4.51378739      -1.04995238      -2.90722390
C       -5.70819662      -1.13505354      -3.59297689
N       -6.79383096      -0.43194203      -3.18785124
C       -6.72839877       0.36291791      -2.09601591
C       -5.55318725       0.48604721      -1.37722792
C        0.68190365       4.49846497       2.92098653
C        0.47581804       5.44945409       3.88680429
N       -0.73100286       6.05924354       4.04192163
C       -1.76960864       5.67251170       3.25004688
C       -1.61676821       4.72556757       2.27095834
C        5.63781753      -0.60744904      -1.45535504
C        6.77741158      -0.39663139      -2.19200004
N        6.88341438       0.64944898      -3.05597624
C        5.84074339       1.52473075      -3.17683519
C        4.69151141       1.37001746      -2.44706084
C        1.43008982      -4.80252702       2.32699720
C        1.49206760      -5.75951785       3.30895645
N        0.38298619      -6.15434611       3.99035867
C       -0.80783952      -5.55129238       3.72616847
C       -0.92338239      -4.58475004       2.75942880
C       -0.91678141       7.13499382       5.03111612
C       -8.06351031      -0.57621823      -3.93833977
C        0.46367341      -7.24679126       4.97770786
C        8.09089970       0.84360870      -3.87700367
Co       0.05981690      -0.01960912      -0.07518944
H        4.11362025      -2.70720765      -1.43479771
H        2.40857166      -4.46841203      -0.37706228
H       -2.57526431      -4.42748357       0.59479283
H       -4.25862756      -2.77956616      -0.67201989
H       -3.98905646       2.64352374      -1.65992588
H       -2.42656955       4.41076733      -0.40902974
H        2.55137652       4.35716912       0.97846894
H        4.38434004       2.71390489      -0.08117746
H       -3.66179174      -1.61785168      -3.26047755
H       -5.83397761      -1.75216909      -4.47339375
H       -7.63536338       0.88262749      -1.81652373
H       -5.54359019       1.11404570      -0.49544887
H        1.64609756       4.01137068       2.90367423
H        1.25622311       5.74585288       4.57595278
H       -2.72136681       6.15165209       3.44193716
H       -2.50279405       4.44619008       1.72047341
H        5.63966048      -1.42200537      -0.74410161
H        7.64471684      -1.03874928      -2.10625095
H        5.97481392       2.33073994      -3.88719753
H        3.89174349       2.08626795      -2.58965084
H        2.35554668      -4.52104114       1.84563107
H        2.42144602      -6.24137739       3.58470754
H       -1.64931222      -5.86339862       4.33137829
H       -1.88331700      -4.09963155       2.65483428
H       -0.85972478       8.10497054       4.53065255
H       -1.89173678       7.02166766       5.50718689
H       -0.13495942       7.06503046       5.78699112
H       -8.49042575      -1.55700752      -3.72144923
H       -8.75178734       0.20783213      -3.62841156
H       -7.85490018      -0.48280041      -5.00427838
H        1.44807206      -7.23534718       5.44549802
H       -0.30187157      -7.09817283       5.73915662
H        0.30362404      -8.20287746       4.47313175
H        8.43889440       1.87290093      -3.77085321
H        8.86910951       0.16179555      -3.53624323
H        7.85679267       0.63850224      -4.92457906
C        0.15456262       0.02125520      -1.97539915
O        0.17615195       1.03793249      -2.62360500
O        0.19717970      -1.17716484      -2.60549254
H        0.14729408      -1.88925000      -1.94422345
