# Supplementary material for: Self-Assembled Liposomes Enhance Electron Transfer for Efficient Photocatalytic CO2 Reduction
Source: J Am Chem Soc. 2022 May 20;144(21):9399–412. doi: 10.1021/jacs.2c01725 (PMC9164230; doi:10.1021/jacs.2c01725)
Supplement: Supplementary file 2 — ja2c01725_si_002.zip [file ja2c01725_si_002.zip › Coordinates/CoP_COOH/[CoP(COOH)]+4_M_1.xyz]

93

C       -1.52722876       2.60574058      -0.05225585
C       -1.33835100       4.02534108       0.10988937
C       -0.00012129       4.23944410       0.17553114
C        0.63688286       2.95519702       0.02027005
N       -0.30853238       1.95396143      -0.08471144
C       -2.77116677       2.00465293      -0.23754507
C        2.01578099       2.77310734      -0.08034868
C        2.61718439       1.53000597      -0.27680995
C        4.03636215       1.34190966      -0.46629156
C        4.24612868       0.00436301      -0.54512437
C        2.95493383      -0.62749624      -0.40789371
N        1.96193775       0.31976696      -0.29338131
C        2.77585166      -2.00267426      -0.26680529
C        1.53626775      -2.60803294      -0.06452758
C        1.35049121      -4.02757680       0.10772329
C        0.01350238      -4.24222659       0.19254664
C       -0.62667470      -2.95924130       0.03997089
N        0.31919852      -1.95861602      -0.08721470
C       -2.00750782      -2.78207287      -0.03899336
C       -2.61519157      -1.53839584      -0.21534083
C       -4.02258768      -1.34803593      -0.44832656
C       -4.23374190      -0.00814556      -0.53086263
C       -2.95630117       0.62844754      -0.35287944
N       -1.95910746      -0.32022153      -0.18496772
C       -2.88911591      -3.98007249       0.03610634
C        3.98260031      -2.87557636      -0.31107415
C        2.89673994       3.97049882       0.00963755
C       -3.97623905       2.88132421      -0.30307186
C        4.69313976      -3.06607218      -1.50650939
C        5.80491672      -3.88526966      -1.52397659
N        6.22386448      -4.51086818      -0.39779780
C        5.56196077      -4.34353105       0.76913975
C        4.44295984      -3.53276516       0.83776245
C       -3.80744364      -4.13139700       1.08402040
C       -4.63025732      -5.24319717       1.12875998
N       -4.56350053      -6.19174579       0.16795235
C       -3.68615794      -6.07326726      -0.85720300
C       -2.84178764      -4.98394396      -0.94453062
C       -4.46528977       3.52423712       0.84198473
C       -5.57974482       4.33868788       0.75252274
N       -6.20936531       4.52287810      -0.43033822
C       -5.76490329       3.90746939      -1.55085755
C       -4.65386582       3.08548373      -1.51341710
C        2.85476873       4.98275205      -0.96274287
C        3.68419599       6.08129321      -0.85146046
N        4.54293350       6.20045158       0.18944023
C        4.60844323       5.24093643       1.13970802
C        3.79997153       4.12038120       1.07109142
C       -5.44747017      -7.38156721       0.21656312
C        7.41765971      -5.38619958      -0.47049790
C        5.41494754       7.39714508       0.26254398
C       -7.42362185       5.37139169      -0.49954245
Co       0.01821875      -0.00144236      -0.04163669
H       -2.12551973       4.76312008       0.15489617
H        0.50678744       5.18429016       0.30102734
H        4.77236716       2.12921011      -0.53399900
H        5.18868177      -0.50787307      -0.66846155
H        2.13703665      -4.76639388       0.14383902
H       -0.49214981      -5.18606535       0.33033408
H       -4.75588843      -2.13476819      -0.54461708
H       -5.17345398       0.50062542      -0.68604233
H        4.37736968      -2.58541435      -2.42443831
H        6.38127968      -4.07217265      -2.42122929
H        5.95347878      -4.86734173       1.63095391
H        3.93724678      -3.41406588       1.78826480
H       -3.88444377      -3.38964439       1.86959959
H       -5.34845656      -5.40178123       1.92225967
H       -3.69526670      -6.86720192      -1.59325177
H       -2.15918965      -4.91310314      -1.78248553
H       -3.98478120       3.39441492       1.80404300
H       -5.99483116       4.85306434       1.60933259
H       -6.31793231       4.09959968      -2.46128289
H       -4.31545176       2.61550095      -2.42877387
H        2.18321399       4.91404280      -1.80976849
H        3.69297367       6.88390471      -1.57806682
H        5.31167277       5.40024858       1.94635116
H        3.87158558       3.37219950       1.85098555
H       -6.03783691      -7.41746123      -0.69994703
H       -4.82829620      -8.27556308       0.30356979
H       -6.10729145      -7.30073578       1.07800306
H        8.26733587      -4.79456669      -0.81382503
H        7.62332182      -5.79127880       0.51840059
H        7.21487549      -6.19854644      -1.16981425
H        4.78902183       8.28998877       0.23980376
H        5.98355434       7.36783711       1.18990780
H        6.09434625       7.38915384      -0.59123979
H       -7.40662392       6.08170124       0.32542749
H       -7.42422966       5.90837355      -1.44737615
H       -8.30394584       4.73017847      -0.42737049
C        0.12890876       0.00028323       1.85678640
O       -1.05356769       0.00100442       2.50522704
O        1.16685869       0.00539198       2.46664515
H       -1.76791700      -0.04054678       1.84140280
