# Supplementary material for: Self-Assembled Liposomes Enhance Electron Transfer for Efficient Photocatalytic CO2 Reduction
Source: J Am Chem Soc. 2022 May 20;144(21):9399–412. doi: 10.1021/jacs.2c01725 (PMC9164230; doi:10.1021/jacs.2c01725)
Supplement: Supplementary file 2 — ja2c01725_si_002.zip [file ja2c01725_si_002.zip › Coordinates/CoP_COOH/[CoP(COOH)]+4_M_3.xyz]

93

C       -2.69183345       0.96477252      -0.98480375
C       -3.33105245       2.21963783      -1.27842392
C       -2.56961110       3.20243394      -0.70554792
C       -1.44851789       2.55242151      -0.07938453
N       -1.50102833       1.22388318      -0.28950859
C       -3.17638322      -0.31837911      -1.19955580
C       -0.31887710       3.19679078       0.59228871
C        0.96298113       2.77101614       0.16051875
C        2.14376427       3.57915368      -0.02639996
C        3.07507671       2.78538063      -0.63969439
C        2.48640988       1.48239419      -0.78218989
N        1.19767889       1.50450826      -0.31595757
C        3.16162899       0.30934970      -1.21658716
C        2.67386213      -0.97175422      -1.01034220
C        3.33142321      -2.22713552      -1.27808103
C        2.57541080      -3.20461262      -0.69592274
C        1.43719897      -2.54928952      -0.09442275
N        1.47243902      -1.23393620      -0.33901909
C        0.31640239      -3.19513079       0.59415463
C       -0.97342386      -2.77670272       0.17498862
C       -2.14560830      -3.59019437      -0.02366652
C       -3.08053852      -2.79760586      -0.63603068
C       -2.50232828      -1.49018558      -0.76529970
N       -1.21558413      -1.50554752      -0.28481669
C        0.52396455      -4.21600728       1.59034038
C        4.49650320       0.47908263      -1.84913291
C       -0.50983734       4.22863387       1.57942262
C       -4.50304385      -0.48966868      -1.84607115
C        4.63475484       1.24236233      -3.01908726
C        5.87593956       1.37344752      -3.61134181
N        6.96758215       0.77942091      -3.07339366
C        6.86788622       0.05645615      -1.93602726
C        5.64717519      -0.10653554      -1.30441785
C       -0.54673731      -4.71699194       2.38526114
C       -0.33326509      -5.68197575       3.33758295
N        0.91047922      -6.17477012       3.58151927
C        1.97064670      -5.67406178       2.90021641
C        1.81180531      -4.71050455       1.93131608
C       -5.65999482       0.09537042      -1.31422581
C       -6.87715879      -0.08583093      -1.94771512
N       -6.96703822      -0.82427820      -3.07578681
C       -5.86647657      -1.40758202      -3.60849982
C       -4.62929011      -1.26010574      -3.01326983
C       -1.78600301       4.76360447       1.90527023
C       -1.92470590       5.74029130       2.86315340
N       -0.85681521       6.21553391       3.55171149
C        0.37367090       5.68225640       3.32484896
C        0.56708021       4.70399038       2.38226634
C        1.08546997      -7.22508867       4.60469631
C        8.28352143       0.95771780      -3.73447602
C       -1.00836712       7.28494579       4.55805700
C       -8.27207457      -1.01231303      -3.75396952
Co      -0.00121103      -0.00223946      -0.14712528
H       -4.24009199       2.34905206      -1.84784921
H       -2.73252440       4.26911745      -0.75319273
H        2.22544693       4.63429590       0.18959315
H        4.06824853       3.06890990      -0.95632200
H        4.24847822      -2.35639725      -1.83412592
H        2.74899791      -4.27039614      -0.71946630
H       -2.22038455      -4.64792249       0.18218325
H       -4.06998569      -3.08661372      -0.95943794
H        3.77890255       1.72014381      -3.47987886
H        6.03251815       1.94134906      -4.51944919
H        7.78132821      -0.37746951      -1.55128979
H        5.60389637      -0.68175622      -0.38800150
H       -1.54941722      -4.32542805       2.28896016
H       -1.13477649      -6.08209736       3.94568546
H        2.94384791      -6.07015110       3.15875025
H        2.70758401      -4.33925601       1.45562762
H       -5.62485206       0.67857076      -0.40248635
H       -7.79556946       0.34380239      -1.57051616
H       -6.01430302      -1.98241159      -4.51377305
H       -3.76716688      -1.73447334      -3.46572263
H       -2.68757556       4.41584189       1.42253956
H       -2.88761012       6.16898393       3.10790725
H        1.18097789       6.06181229       3.93852265
H        1.55803662       4.28046734       2.29997969
H        0.52070688      -8.11029356       4.30649711
H        2.14248287      -7.47305430       4.68522457
H        0.72014222      -6.85414956       5.56404778
H        8.64427884       1.96756891      -3.53210891
H        8.98262809       0.22403714      -3.33763507
H        8.16033524       0.80733775      -4.80700148
H       -2.06216741       7.54347252       4.64896209
H       -0.63296496       6.92831615       5.51886066
H       -0.44009435       8.16015666       4.23718233
H       -8.48744746      -2.08010818      -3.80886236
H       -9.04746557      -0.50609869      -3.18231400
H       -8.21036656      -0.58669034      -4.75640538
C        0.05732164      -0.00627288       1.74614292
O        1.07671478      -0.10733919       2.37778244
O       -1.13551796       0.10242976       2.37082407
H       -1.83234841       0.23174229       1.70287657
