# Supplementary material for: Self-Assembled Liposomes Enhance Electron Transfer for Efficient Photocatalytic CO2 Reduction
Source: J Am Chem Soc. 2022 May 20;144(21):9399–412. doi: 10.1021/jacs.2c01725 (PMC9164230; doi:10.1021/jacs.2c01725)
Supplement: Supplementary file 2 — ja2c01725_si_002.zip [file ja2c01725_si_002.zip › Coordinates/CoP_COOH/[CoP(COOH)]0_M_1.xyz]

93

C        2.59846037      -1.15263932      -0.96642194
C        3.09620413      -2.44513863      -1.26339875
C        2.29299135      -3.36708045      -0.59035028
C        1.28346615      -2.63887634       0.06708613
N        1.44870177      -1.29924351      -0.18172067
C        3.15369574       0.12953244      -1.27757362
C        0.12722934      -3.15505697       0.80308633
C       -1.15523673      -2.68461452       0.29929024
C       -2.34616176      -3.42199721       0.08766646
C       -3.22911359      -2.58519744      -0.58461663
C       -2.57629176      -1.33731048      -0.77144440
N       -1.30520191      -1.42382450      -0.21879727
C       -3.17039217      -0.13630924      -1.27824373
C       -2.61784496       1.14422982      -0.96447068
C       -3.15273746       2.43651881      -1.22153173
C       -2.35214297       3.35561725      -0.55180428
C       -1.30433829       2.62753868       0.05936884
N       -1.44620959       1.30064134      -0.22303501
C       -0.14676042       3.16125340       0.77884877
C        1.13565858       2.68466913       0.28864018
C        2.33168208       3.41747135       0.08087380
C        3.21549636       2.57565457      -0.58023117
C        2.56093089       1.32762714      -0.76619245
N        1.28520710       1.41945024      -0.21964010
C       -0.27977382       4.10374497       1.79733261
C       -4.38614164      -0.25910631      -2.05077663
C        0.26271146      -4.08305918       1.83102527
C        4.36884121       0.24603988      -2.04973741
C       -4.55150138      -1.30450804      -3.01658619
C       -5.67666722      -1.40925749      -3.78397609
N       -6.72738299      -0.52896766      -3.64695675
C       -6.63556885       0.45639618      -2.69545488
C       -5.51481664       0.61452611      -1.92825472
C        0.83478993       4.61354767       2.57795022
C        0.67361520       5.55422617       3.54534015
N       -0.56048269       6.07076945       3.87535033
C       -1.66278589       5.56026281       3.22304492
C       -1.56139636       4.61655352       2.25071574
C        5.48371774      -0.64604919      -1.93381392
C        6.60969516      -0.49452410      -2.69425717
N        6.72617026       0.51144026      -3.62094890
C        5.68238391       1.39626791      -3.76464201
C        4.55098906       1.29778198      -3.00462697
C        1.54594632      -4.59808191       2.27897820
C        1.65025326      -5.52505203       3.26641161
N        0.55054388      -6.01640884       3.93892252
C       -0.68490801      -5.50335452       3.60607528
C       -0.85004315      -4.57984557       2.62356005
C       -0.68487250       7.19945762       4.79355156
C       -7.94838113      -0.71618223      -4.43449819
C        0.67681904      -7.13118140       4.87345055
C        7.89133195       0.58733125      -4.50655855
Co      -0.01949724       0.00173195      -0.04317242
H        3.93650312      -2.67931030      -1.89990704
H        2.38697382      -4.44543732      -0.59522990
H       -2.50172719      -4.46014215       0.34869713
H       -4.23739558      -2.82304389      -0.89476737
H       -4.01241584       2.66685982      -1.83256589
H       -2.46265052       4.43215138      -0.53382129
H        2.48884818       4.45709865       0.33401380
H        4.22577624       2.81008668      -0.88614535
H       -3.74749863      -2.00993372      -3.18781048
H       -5.79240050      -2.16762504      -4.54863509
H       -7.50793914       1.08818036      -2.58081659
H       -5.52793202       1.38645905      -1.17056154
H        1.83060689       4.22015687       2.42140968
H        1.50892793       5.93341825       4.12342390
H       -2.62060163       5.95110620       3.54805962
H       -2.47801888       4.23826981       1.81641516
H        5.48226582      -1.42594664      -1.18405094
H        7.47129104      -1.14255471      -2.58863811
H        5.80892756       2.15960878      -4.52246362
H        3.75823959       2.01667000      -3.17169343
H        2.45984990      -4.23619731       1.82451803
H        2.60825427      -5.91829137       3.58810581
H       -1.51767164      -5.87173522       4.19481948
H       -1.84607427      -4.18870592       2.46129646
H       -0.62488322       8.15532706       4.25952477
H       -1.64401914       7.14321905       5.31372727
H        0.11673768       7.15665924       5.53456545
H       -8.55994358      -1.51902739      -4.00942174
H       -8.52247390       0.21109089      -4.43809069
H       -7.68364960      -0.97126427      -5.46328854
H        1.63879056      -7.06971050       5.38788444
H       -0.12056313      -7.07472441       5.61815065
H        0.61138884      -8.09544428       4.35515058
H        8.10931328       1.63294134      -4.73184302
H        8.75485123       0.14561170      -4.00645120
H        7.69935535       0.04796179      -5.44002417
C       -0.00216129       0.00413164       1.84087397
O       -0.93847902       0.22295227       2.57748730
O        1.22081712      -0.25635595       2.38305376
H        1.78607464      -0.52471902       1.62724456
