# Supplementary material for: Self-Assembled Liposomes Enhance Electron Transfer for Efficient Photocatalytic CO2 Reduction
Source: J Am Chem Soc. 2022 May 20;144(21):9399–412. doi: 10.1021/jacs.2c01725 (PMC9164230; doi:10.1021/jacs.2c01725)
Supplement: Supplementary file 2 — ja2c01725_si_002.zip [file ja2c01725_si_002.zip › Coordinates/CoP_COOH/[CoP(COOH)]0_M_3.xyz]

93

C        2.59767579      -1.15197929      -0.96680233
C        3.09634406      -2.44430203      -1.26416998
C        2.29376589      -3.36670755      -0.59128001
C        1.28469076      -2.63902143       0.06776557
N        1.44886906      -1.29952552      -0.18108007
C        3.15092641       0.13043951      -1.27935697
C        0.12895293      -3.15519874       0.80506974
C       -1.15210649      -2.68880099       0.29290401
C       -2.33847393      -3.43023872       0.07037442
C       -3.22204178      -2.59328718      -0.60081824
C       -2.57329148      -1.34153771      -0.77767446
N       -1.30437336      -1.42622059      -0.21956303
C       -3.16912535      -0.13924602      -1.27873403
C       -2.61871980       1.14095627      -0.96122814
C       -3.15457833       2.43346563      -1.21702029
C       -2.35430386       3.35222799      -0.54697682
C       -1.30619870       2.62407668       0.06406790
N       -1.44733691       1.29735406      -0.21958894
C       -0.14877781       3.15765868       0.78380621
C        1.13203041       2.68425867       0.28604558
C        2.32407228       3.42111757       0.06854281
C        3.20781181       2.58032289      -0.59332579
C        2.55682444       1.32874786      -0.77129680
N        1.28346172       1.41803964      -0.21869310
C       -0.27965536       4.09916124       1.80297672
C       -4.38511807      -0.25998629      -2.05182842
C        0.26283979      -4.07985263       1.83498949
C        4.36656958       0.24634999      -2.05173589
C       -4.54806443      -1.29923062      -3.02406476
C       -5.67391074      -1.40178426      -3.79114216
N       -6.72620360      -0.52541571      -3.64720450
C       -6.63624075       0.45420421      -2.69021049
C       -5.51519702       0.61005502      -1.92255518
C        0.83736782       4.61236660       2.57852674
C        0.67819083       5.55339676       3.54554453
N       -0.55626241       6.06778120       3.88056949
C       -1.66052479       5.55385933       3.23280881
C       -1.56088101       4.60983878       2.26095749
C        5.48286536      -0.64233372      -1.93014407
C        6.60939179      -0.49155557      -2.69034259
N        6.72391842       0.51023893      -3.62120564
C        5.67864011       1.39146669      -3.77043034
C        4.54625817       1.29354371      -3.01136696
C        1.54619467      -4.59101067       2.28868537
C        1.64929206      -5.51579061       3.27784780
N        0.54791481      -6.00973568       3.94722350
C       -0.68838981      -5.50133854       3.60739648
C       -0.85226893      -4.58004146       2.62303861
C       -0.67869012       7.20010961       4.79399326
C       -7.94709626      -0.70956838      -4.43631623
C        0.67300155      -7.12621941       4.87929666
C        7.89101496       0.58602372      -4.50484006
Co      -0.01991338      -0.00038546      -0.04093106
H        3.93713758      -2.67760414      -1.90038899
H        2.38868278      -4.44499951      -0.59534228
H       -2.49096349      -4.47002603       0.32687332
H       -4.22855912      -2.83298122      -0.91530533
H       -4.01476063       2.66370295      -1.82742004
H       -2.46567389       4.42864566      -0.52714856
H        2.47857208       4.46192533       0.31857162
H        4.21615640       2.81704316      -0.90382635
H       -3.74239802      -2.00140531      -3.20055780
H       -5.78842903      -2.15554268      -4.56050316
H       -7.50990929       1.08334953      -2.57122591
H       -5.52906074       1.37748958      -1.16031319
H        1.83345444       4.22105505       2.41766475
H        1.51489394       5.93490144       4.12015853
H       -2.61786197       5.94248332       3.56197061
H       -2.47829107       4.22897370       1.83029601
H        5.48192694      -1.41920544      -1.17723791
H        7.47236052      -1.13711999      -2.58117674
H        5.80414642       2.15161142      -4.53160970
H        3.75165648       2.00928805      -3.18291940
H        2.46063026      -4.22714001       1.83655950
H        2.60712755      -5.90546026       3.60448362
H       -1.52242701      -5.87192596       4.19303667
H       -1.84902493      -4.19296751       2.45464911
H       -0.62034483       8.15425851       4.25644733
H       -1.63657556       7.14585980       5.31683297
H        0.12464215       7.16073154       5.53344844
H       -8.55622177      -1.51706067      -4.01684615
H       -8.52321765       0.21637871      -4.43265948
H       -7.68161707      -0.95626323      -5.46689421
H        1.63337408      -7.06455891       5.39683547
H       -0.12654287      -7.07264368       5.62201443
H        0.61058185      -8.09000965       4.35942901
H        8.10554332       1.63128444      -4.73470273
H        8.75487311       0.14978443      -4.00063340
H        7.70239789       0.04128593      -5.43575752
C       -0.00237864      -0.00025595       1.84313299
O       -0.93955168       0.21302532       2.58032990
O        1.22209124      -0.25514568       2.38504827
H        1.78859470      -0.52030227       1.62921450
