# Supplementary material for: Self-Assembled Liposomes Enhance Electron Transfer for Efficient Photocatalytic CO2 Reduction
Source: J Am Chem Soc. 2022 May 20;144(21):9399–412. doi: 10.1021/jacs.2c01725 (PMC9164230; doi:10.1021/jacs.2c01725)
Supplement: Supplementary file 2 — ja2c01725_si_002.zip [file ja2c01725_si_002.zip › Coordinates/CoP_COOH/[CoP(COOH)]0_M_5.xyz]

93

C        2.67241739      -1.04397556      -0.90869553
C        3.26741006      -2.31046596      -1.20460164
C        2.49946584      -3.27697071      -0.58129434
C        1.40401449      -2.60520928       0.03241274
N        1.49771097      -1.26128399      -0.19837868
C        3.17664100       0.25935306      -1.21201387
C        0.25164222      -3.23224487       0.65933068
C       -1.04688736      -2.78962062       0.21174211
C       -2.21855520      -3.58353516      -0.00009271
C       -3.15109425      -2.76692055      -0.60513242
C       -2.55093063      -1.47242742      -0.74631523
N       -1.27051140      -1.51783489      -0.24737791
C       -3.22148597      -0.27883713      -1.17929692
C       -2.70701549       1.02006365      -0.87114413
C       -3.30454734       2.28896769      -1.16200502
C       -2.53352306       3.25239770      -0.54315590
C       -1.43287708       2.57571526       0.06265362
N       -1.52698783       1.23507444      -0.17309668
C       -0.27851592       3.20231110       0.68416664
C        1.01559418       2.75593302       0.23237026
C        2.18960880       3.54722826       0.02394928
C        3.11508768       2.73464591      -0.59539745
C        2.50853128       1.44544837      -0.75175342
N        1.23118241       1.48729230      -0.24341333
C       -0.43891614       4.25245253       1.62748574
C       -4.47382765      -0.42309373      -1.88648927
C        0.41899256      -4.26676305       1.61334324
C        4.41598228       0.41944927      -1.93748973
C       -4.65950773      -1.43359858      -2.88663086
C       -5.82286748      -1.54754452      -3.59292807
N       -6.89318561      -0.71189983      -3.36157155
C       -6.78042524       0.23685061      -2.37382226
C       -5.62419580       0.40218278      -1.66390063
C        0.65832424       4.83887341       2.35592070
C        0.48015905       5.86964699       3.23147839
N       -0.75999939       6.39140927       3.49807785
C       -1.84954463       5.79862655       2.91165118
C       -1.72490663       4.76159772       2.03390013
C        5.57518352      -0.40076675      -1.74472306
C        6.72385035      -0.20609618      -2.45991118
N        6.82497359       0.77774655      -3.41265147
C        5.73778514       1.59295562      -3.63187765
C        4.58060821       1.44956461      -2.92020599
C        1.71083152      -4.75484107       2.03390120
C        1.84517501      -5.76636418       2.93767864
N        0.76030607      -6.35796319       3.53835723
C       -0.48682466      -5.85947187       3.25096373
C       -0.67484555      -4.85453380       2.34967675
C       -0.91025847       7.58296651       4.33750455
C       -8.14995492      -0.90603048      -4.08799149
C        0.92285493      -7.52247582       4.40963322
C        8.02340970       0.90154436      -4.24617565
Co      -0.02297858      -0.01432833       0.04709926
H        4.13808411      -2.48480578      -1.81887570
H        2.64209653      -4.34907996      -0.61730821
H       -2.31808494      -4.64134178       0.20085673
H       -4.15555329      -3.03801677      -0.89867751
H       -4.17823396       2.46501145      -1.77132373
H       -2.67362941       4.32455847      -0.57932663
H        2.29512789       4.60227204       0.23428795
H        4.11828055       3.00661763      -0.89201012
H       -3.84256550      -2.09912609      -3.13871505
H       -5.95485178      -2.27653435      -4.38320974
H       -7.66542302       0.83194538      -2.18408648
H       -5.61776992       1.14501479      -0.87694422
H        1.65918333       4.44525680       2.24938397
H        1.30664868       6.31577607       3.77167033
H       -2.81538976       6.19686909       3.19880174
H       -2.63516242       4.31820251       1.65480433
H        5.58542683      -1.15641979      -0.97013191
H        7.61627056      -0.79735819      -2.29401832
H        5.85384041       2.33898909      -4.40847078
H        3.75609815       2.11414773      -3.14841283
H        2.61631577      -4.30868165       1.64598050
H        2.81506912      -6.14345430       3.24001241
H       -1.30959048      -6.30141906       3.80052606
H       -1.68015619      -4.47630387       2.22855804
H       -0.84647484       8.49104501       3.72922221
H       -1.87874617       7.55308025       4.83996935
H       -0.12046134       7.59791269       5.09093124
H       -8.72837728      -1.72458626      -3.64628342
H       -8.73682436       0.01248786      -4.04751828
H       -7.93463746      -1.14021111      -5.13307226
H        1.88737991      -7.46438236       4.91784625
H        0.12912756      -7.52905893       5.15942175
H        0.87699619      -8.45019658       3.82899928
H        8.20929774       1.95520844      -4.46354872
H        8.88132724       0.49534535      -3.70792761
H        7.89564965       0.35511764      -5.18667073
C        0.07855989      -0.04286365       2.13332640
O       -0.75107898       0.09174859       3.03276906
O        1.40162448      -0.24820824       2.62700063
H        1.91108126      -0.40419739       1.81151886
