# Supplementary material for: Self-Assembled Liposomes Enhance Electron Transfer for Efficient Photocatalytic CO2 Reduction
Source: J Am Chem Soc. 2022 May 20;144(21):9399–412. doi: 10.1021/jacs.2c01725 (PMC9164230; doi:10.1021/jacs.2c01725)
Supplement: Supplementary file 2 — ja2c01725_si_002.zip [file ja2c01725_si_002.zip › Coordinates/CoP_COOH/[CoP(COOH)]ΓÇô1_M_4.xyz]

93

C        2.67117996      -0.98835161      -0.93515993
C        3.24863946      -2.25103713      -1.25421329
C        2.47627321      -3.22322436      -0.63236673
C        1.41140687      -2.55202111       0.02058552
N        1.51215808      -1.20827729      -0.18579725
C        3.16928620       0.31349454      -1.24917619
C        0.26802663      -3.17180290       0.69968479
C       -1.03900642      -2.75896343       0.20187193
C       -2.18217071      -3.57407283      -0.04884092
C       -3.12901394      -2.76378516      -0.65180438
C       -2.55632266      -1.45949748      -0.76542389
N       -1.27676877      -1.48925490      -0.23145474
C       -3.22997121      -0.27642867      -1.20022758
C       -2.73189380       1.03287666      -0.90518313
C       -3.32558623       2.28890772      -1.22342571
C       -2.54322972       3.27168909      -0.62959723
C       -1.46019045       2.60972863       0.00393437
N       -1.55843071       1.26682332      -0.18759049
C       -0.30425719       3.23738592       0.65865566
C        0.99410906       2.82059010       0.13900954
C        2.13720543       3.62786456      -0.12689770
C        3.07868973       2.80635188      -0.72718944
C        2.49920604       1.50547414      -0.82521477
N        1.22238926       1.54525397      -0.28470395
C       -0.46059627       4.20266441       1.64531812
C       -4.48029024      -0.43485356      -1.91701043
C        0.44345624      -4.15059990       1.67394120
C        4.41950380       0.45243344      -1.96875062
C       -4.64754290      -1.43937691      -2.92732925
C       -5.81202507      -1.58035900      -3.62551566
N       -6.90547598      -0.77218090      -3.38011404
C       -6.80596900       0.17523203      -2.38295719
C       -5.64761888       0.36491187      -1.68417715
C        0.64497882       4.81845800       2.36940063
C        0.45536851       5.78110035       3.30656530
N       -0.80127733       6.23017687       3.66742977
C       -1.89061372       5.62291973       3.06905705
C       -1.75984473       4.65271599       2.12988972
C        5.57553352      -0.36152115      -1.72752847
C        6.73191314      -0.20523560      -2.43694512
N        6.84847218       0.73922387      -3.43491218
C        5.76121974       1.54773926      -3.70069066
C        4.59832094       1.43978147      -2.99304330
C        1.74917044      -4.60912602       2.12515415
C        1.89503976      -5.60309551       3.03876102
N        0.81682576      -6.22140899       3.63990597
C       -0.44316735      -5.75847602       3.32003579
C       -0.64815953      -4.77190230       2.40970982
C       -0.96619305       7.40129027       4.51869431
C       -8.17581631      -1.01769644      -4.06085850
C        0.99466668      -7.40862862       4.46967484
C        8.03938427       0.79189883      -4.28156287
Co      -0.03121998       0.03186410       0.05465030
H        4.11407439      -2.42299109      -1.87782559
H        2.61567403      -4.29645865      -0.66657900
H       -2.26230911      -4.63446282       0.15091723
H       -4.12568198      -3.05015346      -0.95873458
H       -4.20796516       2.44881226      -1.82618674
H       -2.69052188       4.34412324      -0.66684716
H        2.22296290       4.68982992       0.06351240
H        4.07542080       3.08411376      -1.04230947
H       -3.81561555      -2.08357749      -3.18598153
H       -5.93213165      -2.30861873      -4.41838764
H       -7.70490765       0.74563740      -2.18225838
H       -5.64728761       1.10756856      -0.89642309
H        1.65823902       4.48266083       2.18988456
H        1.28255175       6.23307374       3.84346825
H       -2.86055440       5.96141020       3.41727828
H       -2.66273328       4.19825921       1.74102306
H        5.56788765      -1.08827596      -0.92510567
H        7.62013045      -0.79262932      -2.23728722
H        5.88730416       2.25734438      -4.50936609
H        3.77749519       2.09689396      -3.25468616
H        2.64661330      -4.14906603       1.73076553
H        2.87040119      -5.95377206       3.35784922
H       -1.26115008      -6.22146723       3.86114625
H       -1.66356269      -4.42896111       2.25948584
H       -0.97080956       8.33043171       3.93393344
H       -1.90927451       7.32610102       5.06635950
H       -0.14812225       7.44592034       5.24245936
H       -8.75678425      -1.78794323      -3.54035702
H       -8.75555775      -0.09330864      -4.09430979
H       -7.98314544      -1.34726143      -5.08433978
H        1.95165136      -7.34838080       4.99376150
H        0.19411693      -7.45933229       5.21190162
H        0.97755127      -8.32496460       3.86689095
H        8.21175863       1.82035825      -4.60600552
H        8.90627264       0.45356659      -3.71036260
H        7.91997346       0.15224005      -5.16360907
C        0.10966022       0.03748733       2.14071209
O       -0.67765079       0.23448206       3.06875276
O        1.44230958      -0.20608861       2.59327931
H        1.90170850      -0.42720827       1.76126720
