# Supplementary material for: Self-Assembled Liposomes Enhance Electron Transfer for Efficient Photocatalytic CO2 Reduction
Source: J Am Chem Soc. 2022 May 20;144(21):9399–412. doi: 10.1021/jacs.2c01725 (PMC9164230; doi:10.1021/jacs.2c01725)
Supplement: Supplementary file 2 — ja2c01725_si_002.zip [file ja2c01725_si_002.zip › Coordinates/CoP_COOH/[CoP(COOH)]ΓÇô1_M_6.xyz]

93

C        2.65340272      -0.95420530      -0.91836463
C        3.33905050      -2.18795141      -1.16009192
C        2.59258578      -3.19122118      -0.56068287
C        1.43572029      -2.57992420      -0.00017282
N        1.47095030      -1.22120257      -0.24749252
C        3.13642821       0.35113016      -1.19476881
C        0.29934802      -3.23711489       0.60943149
C       -1.01075620      -2.78522872       0.19297631
C       -2.16174127      -3.59903439      -0.05560270
C       -3.12054755      -2.78161556      -0.61492505
C       -2.55814651      -1.46647367      -0.69753676
N       -1.27221474      -1.49829910      -0.20063219
C       -3.26263511      -0.28019718      -1.08883386
C       -2.77386662       1.02637421      -0.77309829
C       -3.41028769       2.28087034      -1.03946239
C       -2.64199127       3.25987756      -0.44128610
C       -1.50459217       2.60838364       0.12564383
N       -1.57842874       1.26517526      -0.10863593
C       -0.33964090       3.27513425       0.68281246
C        0.94451312       2.83891652       0.20627538
C        2.07617278       3.65572667      -0.10810677
C        3.00177657       2.84431499      -0.73545998
C        2.45089825       1.51805631      -0.76159054
N        1.18760154       1.54405134      -0.21146058
C       -0.49108726       4.35820215       1.59522073
C       -4.52408678      -0.44067287      -1.78062228
C        0.46607653      -4.31800412       1.51966678
C        4.44849315       0.51057285      -1.87238124
C       -4.69862342      -1.42226714      -2.81273840
C       -5.87534159      -1.56253798      -3.49024721
N       -6.97378313      -0.77807535      -3.20274372
C       -6.86746919       0.14573810      -2.18669559
C       -5.69847889       0.33527017      -1.50542467
C        0.62448222       5.00462528       2.24986484
C        0.46369284       6.06063154       3.09415500
N       -0.78174109       6.56617274       3.40585253
C       -1.88571798       5.90925353       2.89943121
C       -1.77076035       4.84495998       2.05693353
C        5.67427073       0.02852087      -1.31957760
C        6.87237621       0.17610130      -1.96140902
N        6.96827976       0.85776123      -3.18461005
C        5.77467883       1.31145129      -3.76891018
C        4.57147376       1.16245936      -3.13688598
C        1.75931373      -4.81079900       1.93454259
C        1.89927733      -5.87918941       2.76862359
N        0.81455858      -6.53481972       3.30578153
C       -0.43721059      -6.02385067       3.04482354
C       -0.62550727      -4.95894399       2.21548726
C       -0.92328943       7.80579249       4.16243942
C       -8.25453281      -1.02155336      -3.86629229
C        0.97702490      -7.77519983       4.06200470
C        8.14754276       0.67410314      -4.01643984
Co      -0.04289106       0.01933459       0.07069748
H        4.27103514      -2.29247171      -1.69886892
H        2.79561218      -4.25427371      -0.58087843
H       -2.23015103      -4.66782189       0.09172040
H       -4.11801385      -3.06836858      -0.91654237
H       -4.30737726       2.43678452      -1.62025019
H       -2.80728509       4.32884145      -0.47220848
H        2.13855452       4.72762783       0.02631161
H        3.96518224       3.12673693      -1.13842699
H       -3.86355411      -2.04635727      -3.10799912
H       -6.00052757      -2.27183755      -4.29929339
H       -7.77018433       0.69733233      -1.95315991
H       -5.69645684       1.05559396      -0.69729000
H        1.62851378       4.62852822       2.10684068
H        1.30215554       6.54259820       3.58397761
H       -2.84747086       6.28094359       3.23364037
H       -2.68427062       4.35225534       1.75229138
H        5.66432455      -0.47917325      -0.35923250
H        7.80983981      -0.18822646      -1.55703056
H        5.88384298       1.80360087      -4.72850053
H        3.68365411       1.56098564      -3.62053248
H        2.66184860      -4.31876163       1.59873818
H        2.87115966      -6.25624259       3.06528316
H       -1.25968288      -6.50839607       3.55810096
H       -1.63325820      -4.57992067       2.11880489
H       -0.91806131       8.67824776       3.49776418
H       -1.86372859       7.78947084       4.71835870
H       -0.09821471       7.89657386       4.87314881
H       -8.82456991      -1.79689102      -3.34181635
H       -8.83655140      -0.09821694      -3.88419370
H       -8.07584130      -1.34353180      -4.89443959
H        1.95141118      -7.77589328       4.55497967
H        0.19713140      -7.84341612       4.82400361
H        0.90942558      -8.64716333       3.40168402
H        8.22985502       1.50358350      -4.72469065
H        9.04280126       0.66674260      -3.38797745
H        8.11085074      -0.26821222      -4.58434530
C        0.14412855      -0.03387528       2.17497233
O       -0.59929852       0.19484579       3.13239482
O        1.47787822      -0.34678273       2.57658803
H        1.89843689      -0.56297321       1.72254530
