# Supplementary material for: Self-Assembled Liposomes Enhance Electron Transfer for Efficient Photocatalytic CO2 Reduction
Source: J Am Chem Soc. 2022 May 20;144(21):9399–412. doi: 10.1021/jacs.2c01725 (PMC9164230; doi:10.1021/jacs.2c01725)
Supplement: Supplementary file 2 — ja2c01725_si_002.zip [file ja2c01725_si_002.zip › Coordinates/CoP_H/[CoP(H)]+1_M_2.xyz]

90
CotpyPC16_-II_doublet_H_step34
C        2.6932992       -1.2153081       -0.7454929
C        3.2181912       -2.5198241       -0.9368059
C        2.3381642       -3.4117531       -0.3336379
C        1.2583502       -2.6530341        0.1738441
N        1.4584752       -1.3265481       -0.0989409
C        3.2869552        0.0428859       -1.0687219
C        0.0334402       -3.1725921        0.7823631
C       -1.1943558       -2.6544441        0.2215631
C       -2.3876838       -3.3843661       -0.0961119
C       -3.2229268       -2.5247411       -0.7720969
C       -2.5563038       -1.2604001       -0.8405339
N       -1.3090538       -1.3763871       -0.2348399
C       -3.1281648       -0.0355271       -1.2306199
C       -2.5673738        1.2178479       -0.9236289
C       -3.1528798        2.5108969       -1.0841059
C       -2.3328258        3.4063269       -0.4296759
C       -1.2196788        2.6675439        0.0809791
N       -1.3535648        1.3546889       -0.2507579
C       -0.0498268        3.1886659        0.7646741
C        1.2282572        2.6695999        0.2941971
C        2.4331302        3.3919339        0.0916591
C        3.3351432        2.5238259       -0.5057619
C        2.6798622        1.2733139       -0.6636169
N        1.3884242        1.3870629       -0.1638299
C       -0.1563318        4.1526999        1.7796411
C       -4.4419268       -0.0875751       -1.9048179
C        0.0579372       -4.1554431        1.7829371
C        4.5659902        0.1088669       -1.7424119
C       -4.6157868       -0.8553931       -3.0738559
C       -5.8407508       -0.9026941       -3.7039749
N       -6.9056128       -0.2210171       -3.2108639
C       -6.7789008        0.5146059       -2.0804059
C       -5.5707348        0.5971899       -1.4176669
C        0.9767302        4.6430489        2.5378341
C        0.8507732        5.5969299        3.5007211
N       -0.3637548        6.1412819        3.8409921
C       -1.4841198        5.6440439        3.2196991
C       -1.4170858        4.6862799        2.2547071
C        5.6668302       -0.7624951       -1.4629409
C        6.8575432       -0.6541021       -2.1265519
N        7.0548152        0.2864459       -3.1067569
C        6.0255622        1.1492909       -3.4073159
C        4.8296222        1.0927459       -2.7480339
C        1.2830622       -4.7057991        2.3245781
C        1.2837572       -5.6760991        3.2791201
N        0.1233592       -6.1769161        3.8185361
C       -1.0654568       -5.6260641        3.4052621
C       -1.1253238       -4.6540411        2.4539581
C       -0.4552598        7.2637009        4.7748951
C       -8.2122998       -0.3277181       -3.8962519
C        0.1484562       -7.3130911        4.7401961
C        8.2984152        0.3222959       -3.8804779
Co       0.0518812        0.0083309       -0.2125969
H        4.1247972       -2.7792551       -1.4625449
H        2.4241762       -4.4896371       -0.2941499
H       -2.5572418       -4.4322041        0.1074581
H       -4.2107698       -2.7435101       -1.1538939
H       -4.0659918        2.7396109       -1.6155259
H       -2.4604448        4.4775899       -0.3573839
H        2.5900142        4.4375789        0.3176031
H        4.3613282        2.7397659       -0.7688589
H       -3.7843568       -1.4046051       -3.4978589
H       -6.0113078       -1.4691831       -4.6106799
H       -7.6703088        1.0159559       -1.7264439
H       -5.5146028        1.1783989       -0.5063029
H        1.9621562        4.2300519        2.3716831
H        1.7036272        5.9636119        4.0602641
H       -2.4295688        6.0505039        3.5601001
H       -2.3531138        4.3127389        1.8620591
H        5.5994972       -1.4872501       -0.6625009
H        7.7081282       -1.2836771       -1.8952919
H        6.2198692        1.8591079       -4.2019019
H        4.0532992        1.7920869       -3.0338469
H        2.2411562       -4.3377911        1.9824861
H        2.2031292       -6.0949561        3.6716071
H       -1.9542148       -6.0004951        3.9001281
H       -2.0975348       -4.2331691        2.2357011
H       -0.3992308        8.2200539        4.2432741
H       -1.4018578        7.2103889        5.3169281
H        0.3645742        7.2059299        5.4937411
H       -8.6535098       -1.3009891       -3.6722899
H       -8.8664628        0.4677949       -3.5431729
H       -8.0583228       -0.2247321       -4.9707099
H        1.0749712       -7.2923171        5.3177081
H       -0.6959028       -7.2420961        5.4290151
H        0.0871652       -8.2607261        4.1938151
H        8.5593032        1.3589879       -4.1029519
H        9.1015852       -0.1266251       -3.2942539
H        8.1828012       -0.2315641       -4.8181099
H        0.1047182       -0.0143551       -1.6431509
