# Supplementary material for: Self-Assembled Liposomes Enhance Electron Transfer for Efficient Photocatalytic CO2 Reduction
Source: J Am Chem Soc. 2022 May 20;144(21):9399–412. doi: 10.1021/jacs.2c01725 (PMC9164230; doi:10.1021/jacs.2c01725)
Supplement: Supplementary file 2 — ja2c01725_si_002.zip [file ja2c01725_si_002.zip › Coordinates/CoP_H/[CoP(H)]+1_M_4.xyz]

90
CotpyPC16_-II_quartet_H_step31
C        2.6017290       -1.2546154       -0.7927416
C        3.1064080       -2.5727444       -0.9966566
C        2.2567690       -3.4437964       -0.3362006
C        1.1980160       -2.6660554        0.2053704
N        1.3954090       -1.3459504       -0.1070546
C        3.2046460       -0.0019704       -1.1259826
C        0.0039020       -3.1575094        0.8648614
C       -1.2478690       -2.6124294        0.4042934
C       -2.4884350       -3.2971044        0.2371574
C       -3.3405770       -2.4377214       -0.4275666
C       -2.6299380       -1.2197004       -0.6481346
N       -1.3566550       -1.3518954       -0.1378646
C       -3.1966310        0.0069566       -1.1353596
C       -2.5945860        1.2606056       -0.8044326
C       -3.0982620        2.5781046       -1.0145656
C       -2.2502770        3.4513356       -0.3548566
C       -1.1935550        2.6752606        0.1929634
N       -1.3903790        1.3540616       -0.1152426
C       -0.0016970        3.1686496        0.8552334
C        1.2515830        2.6218476        0.4009784
C        2.4930030        3.3056876        0.2363544
C        3.3470010        2.4445006       -0.4235086
C        2.6367580        1.2260946       -0.6434316
N        1.3619540        1.3598306       -0.1374796
C       -0.0799740        4.1751306        1.8574984
C       -4.4351930       -0.0683484       -1.8723016
C        0.0787220       -4.1604694        1.8709534
C        4.4449820        0.0705046       -1.8600096
C       -4.6645030       -1.1079184       -2.8303616
C       -5.8166530       -1.1745374       -3.5619936
N       -6.8297440       -0.2606934       -3.3935026
C       -6.6756050        0.7225426       -2.4527686
C       -5.5276490        0.8433566       -1.7179626
C        1.0555160        4.6135056        2.6274764
C        0.9567990        5.5926536        3.5734424
N       -0.2356140        6.1987706        3.8694264
C       -1.3641560        5.7506106        3.2335414
C       -1.3196310        4.7714216        2.2837954
C        5.5367680       -0.8418224       -1.6994746
C        6.6865130       -0.7245384       -2.4310456
N        6.8495950        0.2641756       -3.3658236
C        5.8341670        1.1718176       -3.5466386
C        4.6789970        1.1077996       -2.8188006
C        1.3170020       -4.7546034        2.3041104
C        1.3583670       -5.7300664        3.2578344
N        0.2276620       -6.1762134        3.8912294
C       -0.9639160       -5.5718984        3.5883474
C       -1.0595090       -4.5964884        2.6381804
C       -0.2992100        7.3268826        4.8038164
C       -8.0723740       -0.3990244       -4.1604256
C        0.2883340       -7.3005744        4.8303524
C        8.0431980        0.3070476       -4.2166386
Co       0.0026260        0.0039876       -0.1619216
H        3.9778070       -2.8495134       -1.5695996
H        2.3317670       -4.5220024       -0.2986246
H       -2.6908580       -4.3226954        0.5106694
H       -4.3679830       -2.6304194       -0.7024976
H       -3.9680580        2.8528956       -1.5908866
H       -2.3251310        4.5296856       -0.3213446
H        2.6948800        4.3318936        0.5079424
H        4.3752820        2.6363406       -0.6957256
H       -3.8918660       -1.8414534       -3.0264996
H       -5.9821910       -1.9303354       -4.3200676
H       -7.5214210        1.3844546       -2.3129016
H       -5.4972940        1.6127626       -0.9587056
H        2.0202910        4.1434206        2.5014704
H        1.8128460        5.9254276        4.1479964
H       -2.2950240        6.2113976        3.5415504
H       -2.2612260        4.4393086        1.8699434
H        5.5044480       -1.6060774       -0.9350176
H        7.5307880       -1.3885424       -2.2905376
H        6.0006940        1.9247856       -4.3069796
H        3.9098450        1.8444946       -3.0166396
H        2.2600120       -4.4236924        1.8925164
H        2.2882570       -6.1892364        3.5711404
H       -1.8219860       -5.9028534        4.1609414
H       -2.0240470       -4.1274454        2.5065784
H       -0.2047460        8.2747496        4.2645294
H       -1.2532250        7.3056996        5.3337984
H        0.5115040        7.2417646        5.5291724
H       -8.6585060       -1.2426134       -3.7829866
H       -8.6563730        0.5167646       -4.0683026
H       -7.8350830       -0.5650124       -5.2139726
H        1.2403830       -7.2768284        5.3637514
H       -0.5250850       -7.2129724        5.5523644
H        0.1962920       -8.2506004        4.2944724
H        8.2919390        1.3458416       -4.4407306
H        8.8799170       -0.1520914       -3.6880646
H        7.8644640       -0.2338294       -5.1515156
H        0.0048540        0.0020726       -1.5937046
