# Supplementary material for: Self-Assembled Liposomes Enhance Electron Transfer for Efficient Photocatalytic CO2 Reduction
Source: J Am Chem Soc. 2022 May 20;144(21):9399–412. doi: 10.1021/jacs.2c01725 (PMC9164230; doi:10.1021/jacs.2c01725)
Supplement: Supplementary file 2 — ja2c01725_si_002.zip [file ja2c01725_si_002.zip › Coordinates/CoP_H/[CoP(H)]+2_M_1.xyz]

90
CotpyPC16_-I_singlet_H_step23
C        2.6221030       -1.2435929       -0.8030057
C        3.2087140       -2.5400059       -0.9251447
C        2.3459950       -3.4286889       -0.3232747
C        1.2105760       -2.6807149        0.1261253
N        1.3735390       -1.3682799       -0.1896757
C        3.2003380       -0.0036989       -1.1125477
C       -0.0053680       -3.2123369        0.7166463
C       -1.2360810       -2.6663869        0.1780113
C       -2.4249230       -3.3900799       -0.1679297
C       -3.2820260       -2.5011699       -0.7745607
C       -2.6282520       -1.2302959       -0.7816097
N       -1.3673100       -1.3672089       -0.2034337
C       -3.2029520        0.0070331       -1.1085517
C       -2.6245100        1.2473901       -0.8010607
C       -3.2107970        2.5438481       -0.9246517
C       -2.3473490        3.4331231       -0.3246947
C       -1.2116990        2.6854881        0.1246213
N       -1.3754010        1.3726311       -0.1889617
C        0.0051770        3.2176501        0.7126963
C        1.2349910        2.6712641        0.1724713
C        2.4234830        3.3945451       -0.1755737
C        3.2798510        2.5049421       -0.7822407
C        2.6259580        1.2341201       -0.7872317
N        1.3655670        1.3717531       -0.2080017
C       -0.0136060        4.2296031        1.6913053
C       -4.5430760       -0.0140889       -1.7423227
C        0.0149470       -4.2237999        1.6957513
C        4.5415480        0.0157961       -1.7442117
C       -4.7435830       -0.6864429       -2.9614357
C       -5.9912420       -0.7018429       -3.5502337
N       -7.0434320       -0.0774939       -2.9667717
C       -6.8875650        0.5675401       -1.7876177
C       -5.6567630        0.6126281       -1.1602227
C        1.1764780        4.7476091        2.3269143
C        1.1284500        5.7456951        3.2537273
N       -0.0540730        6.3007191        3.6702193
C       -1.2193660        5.7777811        3.1719633
C       -1.2301320        4.7794941        2.2442313
C        5.6539350       -0.6077319       -1.1563677
C        6.8871540       -0.5615289       -1.7788957
N        7.0466110        0.0825391       -2.9579397
C        5.9949590        0.7010361       -3.5487267
C        4.7449750        0.6844641       -2.9649117
C        1.2323000       -4.7733739        2.2472013
C        1.2229600       -5.7717759        3.1748163
N        0.0584320       -6.2950489        3.6744993
C       -1.1247190       -5.7399719        3.2598673
C       -1.1741510       -4.7417499        2.3332683
C       -0.0684910        7.4570271        4.5699353
C       -8.3705440       -0.1405859       -3.6213937
C        0.0742850       -7.4516639        4.5737913
C        8.3644380        0.1038811       -3.6335817
Co      -0.0008540        0.0021861       -0.2138457
H        4.1513770       -2.7727599       -1.4000477
H        2.4593560       -4.5011079       -0.2494517
H       -2.5800030       -4.4496579       -0.0230927
H       -4.2743020       -2.7072139       -1.1516687
H       -4.1536590        2.7764091       -1.3992267
H       -2.4604010        4.5056701       -0.2521047
H        2.5787820        4.4542461       -0.0318567
H        4.2717240        2.7104441       -1.1607137
H       -3.9210210       -1.1886709       -3.4552847
H       -6.1878700       -1.1987539       -4.4916957
H       -7.7701490        1.0311581       -1.3667307
H       -5.5718080        1.1253081       -0.2105407
H        2.1475110        4.3291221        2.1007443
H        2.0243340        6.1392061        3.7195623
H       -2.1344250        6.1975321        3.5728613
H       -2.1942220        4.3896551        1.9477773
H        5.5666150       -1.1161169       -0.2045947
H        7.7689260       -1.0231919       -1.3544867
H        6.1945440        1.1932381       -4.4921067
H        3.9236650        1.1854891       -3.4620827
H        2.1959220       -4.3832419        1.9496393
H        2.1386370       -6.1913779        3.5744563
H       -2.0199010       -6.1335869        3.7269583
H       -2.1455350       -4.3232519        2.1086393
H       -0.0115240        8.3899881        3.9996343
H       -0.9894530        7.4489911        5.1556823
H        0.7829420        7.3985541        5.2506303
H       -8.7659570       -1.1530419       -3.5223387
H       -9.0396190        0.5694841       -3.1387847
H       -8.2576300        0.1179641       -4.6746247
H        0.9958380       -7.4434309        5.1586153
H       -0.7764940       -7.3938259        5.2553543
H        0.0171690       -8.3844449        4.0032073
H        8.6053470        1.1315601       -3.9072917
H        9.1206750       -0.2824479       -2.9525337
H        8.3133870       -0.5217269       -4.5264127
H       -0.0022760        0.0015991       -1.6435257
