# Supplementary material for: Self-Assembled Liposomes Enhance Electron Transfer for Efficient Photocatalytic CO2 Reduction
Source: J Am Chem Soc. 2022 May 20;144(21):9399–412. doi: 10.1021/jacs.2c01725 (PMC9164230; doi:10.1021/jacs.2c01725)
Supplement: Supplementary file 2 — ja2c01725_si_002.zip [file ja2c01725_si_002.zip › Coordinates/CoP_H/[CoP(H)]+2_M_3.xyz]

90
CotpyPC16_-I_triplet_H_step32
C        2.5209080       -1.2618340       -0.8912417
C        3.0833870       -2.5683610       -1.0599007
C        2.2571000       -3.4463810       -0.4010007
C        1.1536590       -2.6856630        0.1140893
N        1.3080020       -1.3751580       -0.2240337
C        3.1120450       -0.0229200       -1.1950787
C       -0.0221730       -3.1925340        0.7773063
C       -1.2834050       -2.6287830        0.3700093
C       -2.5264240       -3.3128700        0.2180573
C       -3.4028720       -2.4348390       -0.3855887
C       -2.7039220       -1.2068200       -0.5862577
N       -1.4140380       -1.3491820       -0.1243907
C       -3.2879690        0.0308520       -1.0198787
C       -2.6703210        1.2763610       -0.6938427
C       -3.1892630        2.5949060       -0.8626347
C       -2.3063450        3.4648190       -0.2523077
C       -1.2134720        2.6879830        0.2234873
N       -1.4274890        1.3654460       -0.0766907
C        0.0223510        3.1992730        0.7762183
C        1.2352560        2.6362720        0.2540603
C        2.4518540        3.3396730       -0.0602927
C        3.2629900        2.4636540       -0.7339277
C        2.5671200        1.2103150       -0.7952937
N        1.3231060        1.3540120       -0.2026517
C        0.0284790        4.2504960        1.7451093
C       -4.5562540       -0.0274070       -1.7096217
C        0.0714970       -4.2180480        1.7719483
C        4.4269400        0.0016910       -1.8738527
C       -4.8132050       -1.0315330       -2.6957227
C       -5.9934590       -1.0796350       -3.3842817
N       -7.0032870       -0.1818900       -3.1409597
C       -6.8205950        0.7662230       -2.1723167
C       -5.6454580        0.8683000       -1.4768797
C        1.2215390        4.7197920        2.3903483
C        1.1966860        5.7329950        3.3086033
N        0.0300540        6.3315400        3.6911203
C       -1.1424410        5.8557600        3.1792263
C       -1.1721460        4.8450700        2.2580533
C        5.5429990       -0.6969540       -1.3823997
C        6.7514370       -0.6390090       -2.0497587
N        6.8871820        0.0896740       -3.1821077
C        5.8330550        0.7832570       -3.6791417
C        4.6071660        0.7571300       -3.0483917
C        1.3107340       -4.8143890        2.1809123
C        1.3621150       -5.8003800        3.1275513
N        0.2414870       -6.2438320        3.7700823
C       -0.9489890       -5.6376470        3.4910493
C       -1.0544800       -4.6523380        2.5479813
C        0.0445010        7.4813800        4.6060763
C       -8.2734990       -0.2980280       -3.8676717
C        0.3155740       -7.3673950        4.7144253
C        8.1777500        0.1266700       -3.9071727
Co      -0.0574810        0.0011060       -0.1781107
H        3.9852190       -2.8126120       -1.6026187
H        2.3613460       -4.5206360       -0.3499637
H       -2.7157110       -4.3492200        0.4576293
H       -4.4378020       -2.6228330       -0.6330147
H       -4.0912370        2.8710840       -1.3859037
H       -2.3779130        4.5430010       -0.2177407
H        2.6439360        4.3860900        0.1257633
H        4.2518080        2.6613330       -1.1232727
H       -4.0436140       -1.7503850       -2.9495147
H       -6.1836370       -1.8068960       -4.1640417
H       -7.6643100        1.4160910       -1.9761457
H       -5.5903030        1.6091120       -0.6909477
H        2.1783450        4.2573600        2.1958783
H        2.0976090        6.0968970        3.7873633
H       -2.0476880        6.3178630        3.5532143
H       -2.1431200        4.4913020        1.9431613
H        5.4807560       -1.2694770       -0.4657827
H        7.6335440       -1.1570960       -1.6974037
H        6.0107860        1.3419920       -4.5891837
H        3.7842890        1.3172850       -3.4749447
H        2.2524330       -4.4819840        1.7698493
H        2.2949180       -6.2650960        3.4223963
H       -1.8015190       -5.9721080        4.0691953
H       -2.0197610       -4.1817880        2.4332193
H        0.2131580        8.4043210        4.0438663
H       -0.9130150        7.5404230        5.1245013
H        0.8410230        7.3500100        5.3400953
H       -8.8418390       -1.1565510       -3.4977267
H       -8.8555670        0.6120400       -3.7226407
H       -8.0723920       -0.4269050       -4.9335947
H        1.2677170       -7.3304710        5.2458053
H       -0.4994630       -7.2866390        5.4344963
H        0.2339190       -8.3151830        4.1746713
H        8.4493470        1.1662710       -4.0942557
H        8.9434160       -0.3491080       -3.2968067
H        8.0681770       -0.4098420       -4.8514877
H       -0.1108390        0.0215330       -1.6064287
