# Supplementary material for: Self-Assembled Liposomes Enhance Electron Transfer for Efficient Photocatalytic CO2 Reduction
Source: J Am Chem Soc. 2022 May 20;144(21):9399–412. doi: 10.1021/jacs.2c01725 (PMC9164230; doi:10.1021/jacs.2c01725)
Supplement: Supplementary file 2 — ja2c01725_si_002.zip [file ja2c01725_si_002.zip › Coordinates/CoP_H/[CoP(H)]+2_M_5.xyz]

90
CotpyPC16_-I_quintet_H_step30
C        2.6211122       -1.1433950       -0.8405572
C        3.0954962       -2.4539990       -1.1749812
C        2.2703092       -3.3621400       -0.5379792
C        1.2751552       -2.6089550        0.1438338
N        1.4598262       -1.2811300       -0.0758692
C        3.1811942        0.1227960       -1.1266262
C        0.1275872       -3.1333800        0.9014898
C       -1.1463498       -2.6536970        0.4885588
C       -2.4030418       -3.3373090        0.4514068
C       -3.2923558       -2.5102610       -0.2012802
C       -2.5842098       -1.3163180       -0.5453022
N       -1.2941148       -1.4176850       -0.1259442
C       -3.1725138       -0.1196330       -1.1365562
C       -2.6123678        1.1467600       -0.8511212
C       -3.0844988        2.4570780       -1.1899172
C       -2.2613608        3.3659000       -0.5512572
C       -1.2695608        2.6133990        0.1360618
N       -1.4540038        1.2852350       -0.0821922
C       -0.1250788        3.1386030        0.8978698
C        1.1503962        2.6581450        0.4907308
C        2.4073972        3.3414080        0.4574748
C        3.2987082        2.5137620       -0.1917462
C        2.5913912        1.3198450       -0.5374872
N        1.3000702        1.4216200       -0.1222982
C       -0.3103728        4.1063460        1.9281298
C       -4.3703338       -0.2819070       -1.9246152
C        0.3088682       -4.0994400        1.9340828
C        4.3804092        0.2845420       -1.9126742
C       -4.5358498       -1.4073090       -2.7884862
C       -5.6510138       -1.5531260       -3.5684332
N       -6.6728088       -0.6420630       -3.5323722
C       -6.5793478        0.4226860       -2.6839142
C       -5.4718568        0.6248150       -1.9023252
C        0.7456782        4.5178770        2.8065738
C        0.5462512        5.4609960        3.7768898
N       -0.6750298        6.0398620        3.9768718
C       -1.7314858        5.6240640        3.2156998
C       -1.5859428        4.6851720        2.2317148
C        5.4833582       -0.6206670       -1.8859782
C        6.5933752       -0.4172420       -2.6635962
N        6.6924552        0.6525950       -3.5050802
C        5.6652992        1.5568760       -3.5521782
C        4.5471872        1.4093370       -2.7766252
C        1.5834732       -4.6769200        2.2441968
C        1.7253492       -5.6139800        3.2304538
N        0.6658572       -6.0291600        3.9877238
C       -0.5548968       -5.4514480        3.7814578
C       -0.7506998       -4.5101040        2.8086508
C       -0.8459768        7.1198500        4.9594608
C       -7.8839268       -0.8659180       -4.3358812
C        0.8335492       -7.1072620        4.9729378
C        7.8542162        0.8128900       -4.3921552
Co       0.0029662        0.0020060       -0.1231432
H        3.9342562       -2.6937290       -1.8099722
H        2.3357512       -4.4410810       -0.5700442
H       -2.5860918       -4.3462730        0.7916738
H       -4.3332678       -2.7089340       -0.4135132
H       -3.9203188        2.6962360       -1.8289712
H       -2.3260238        4.4448160       -0.5856052
H        2.5895352        4.3505540        0.7976798
H        4.3403492        2.7120570       -0.4007622
H       -3.7516468       -2.1495210       -2.8735292
H       -5.7742098       -2.3783980       -4.2585712
H       -7.4351628        1.0852440       -2.6517912
H       -5.4866098        1.4593880       -1.2150452
H        1.7219142        4.0571610        2.7521978
H        1.3393282        5.7790410        4.4420108
H       -2.6879908        6.0792680        3.4406928
H       -2.4733958        4.3869150        1.6908598
H        5.4985042       -1.4521980       -1.1949672
H        7.4488122       -1.0803260       -2.6310282
H        5.7877492        2.3806690       -4.2440202
H        3.7640002        2.1525410       -2.8621582
H        2.4730732       -4.3789540        1.7067338
H        2.6811572       -6.0681110        3.4605158
H       -1.3506698       -5.7688110        4.4436838
H       -1.7269648       -4.0500780        2.7492948
H       -0.7471708        8.0910270        4.4662478
H       -1.8337298        7.0400260        5.4159048
H       -0.0843928        7.0250290        5.7340208
H       -8.5385388       -1.5827070       -3.8319892
H       -8.4095748        0.0799680       -4.4670932
H       -7.5992278       -1.2560350       -5.3145132
H        1.8182162       -7.0241350        5.4354438
H        0.0668682       -7.0134120        5.7425508
H        0.7404452       -8.0793830        4.4804868
H        8.1232022        1.8689520       -4.4480542
H        8.6955722        0.2500550       -3.9875632
H        7.6126922        0.4416260       -5.3921692
H        0.0056212        0.0014990       -1.5523362
