# Supplementary material for: Self-Assembled Liposomes Enhance Electron Transfer for Efficient Photocatalytic CO2 Reduction
Source: J Am Chem Soc. 2022 May 20;144(21):9399–412. doi: 10.1021/jacs.2c01725 (PMC9164230; doi:10.1021/jacs.2c01725)
Supplement: Supplementary file 2 — ja2c01725_si_002.zip [file ja2c01725_si_002.zip › Coordinates/CoP_H/[CoP(H)]+3_M_2.xyz]

90
CotpyPC16_0_doublet_H_step29
C        2.6069918       -1.2327395       -0.8077344
C        3.2101148       -2.5281325       -0.9293304
C        2.3663608       -3.4203865       -0.3212794
C        1.2141098       -2.6806655        0.1199506
N        1.3567738       -1.3689235       -0.2161644
C        3.1888188        0.0056135       -1.1133294
C        0.0043628       -3.2290675        0.6730696
C       -1.2224932       -2.6740905        0.1727776
C       -2.4198712       -3.3973185       -0.1667114
C       -3.2677412       -2.5104865       -0.7762604
C       -2.6098732       -1.2359595       -0.7784914
N       -1.3468472       -1.3753995       -0.2227504
C       -3.1922332       -0.0026645       -1.1086854
C       -2.6101092        1.2359725       -0.8047044
C       -3.2131902        2.5314165       -0.9264004
C       -2.3686692        3.4239175       -0.3197834
C       -1.2158442        2.6843805        0.1202586
N       -1.3591232        1.3724405       -0.2147924
C       -0.0050482        3.2330945        0.6707566
C        1.2208378        2.6779075        0.1683556
C        2.4176058        3.4010135       -0.1736744
C        3.2646068        2.5137805       -0.7838174
C        2.6068328        1.2391925       -0.7839604
N        1.3445658        1.3789885       -0.2264934
C       -0.0252732        4.3072495        1.6242846
C       -4.5376032       -0.0262345       -1.7350994
C        0.0265968       -4.3028985        1.6269236
C        4.5352668        0.0278615       -1.7375904
C       -4.7373372       -0.6825745       -2.9620484
C       -5.9882462       -0.6976045       -3.5450724
N       -7.0405842       -0.0876165       -2.9480864
C       -6.8842582        0.5412955       -1.7608064
C       -5.6507322        0.5848525       -1.1376024
C        1.1592118        4.8233345        2.2384116
C        1.1136158        5.8507885        3.1433886
N       -0.0650542        6.4116345        3.5331936
C       -1.2269292        5.8918585        3.0494596
C       -1.2358402        4.8636575        2.1437896
C        5.6468188       -0.5800485       -1.1342724
C        6.8831328       -0.5345165       -1.7519044
N        7.0434108        0.0941365       -2.9384934
C        5.9916968        0.6977515       -3.5433164
C        4.7382158        0.6807395       -2.9660244
C        1.2383068       -4.8586005        2.1445606
C        1.2314398       -5.8868375        3.0501876
N        0.0706298       -6.4072885        3.5357636
C       -1.1089542       -5.8469495        3.1480036
C       -1.1565842       -4.8194745        2.2431416
C       -0.0771952        7.5718505        4.4393266
C       -8.3708552       -0.1480505       -3.5981254
C        0.0849768       -7.5677555        4.4415446
C        8.3652938        0.1173285       -3.6075094
Co      -0.0010232        0.0018085       -0.1104584
H        4.1476598       -2.7509745       -1.4176074
H        2.4859258       -4.4925605       -0.2662064
H       -2.5742762       -4.4588465       -0.0415124
H       -4.2532202       -2.7166385       -1.1690084
H       -4.1511732        2.7542445       -1.4138124
H       -2.4881242        4.4961285       -0.2651124
H        2.5720608        4.4626585       -0.0495044
H        4.2494478        2.7196785       -1.1783064
H       -3.9142802       -1.1714425       -3.4685624
H       -6.1856592       -1.1827605       -4.4923984
H       -7.7674432        0.9940355       -1.3295884
H       -5.5654382        1.0848295       -0.1810534
H        2.1288238        4.3945055        2.0323116
H        2.0092348        6.2546485        3.5989116
H       -2.1419162        6.3283315        3.4297746
H       -2.2003952        4.4700535        1.8591506
H        5.5587888       -1.0763185       -0.1760464
H        7.7652548       -0.9854255       -1.3169784
H        6.1928548        1.1782505       -4.4923374
H        3.9164048        1.1679175       -3.4762004
H        2.2021858       -4.4644275        1.8584246
H        2.1472928       -6.3228255        3.4289736
H       -2.0036082       -6.2512605        3.6050056
H       -2.1267532       -4.3911075        2.0387076
H        0.0347678        8.4921705        3.8600456
H       -1.0219832        7.5925885        4.9827016
H        0.7449968        7.4821645        5.1501646
H       -8.7664372       -1.1603145       -3.4983724
H       -9.0366672        0.5626495       -3.1121094
H       -8.2608362        0.1117555       -4.6512424
H        1.0300298       -7.5871815        4.9845266
H       -0.7370632       -7.4795825        5.1527376
H       -0.0257792       -8.4880745        3.8620266
H        8.6091028        1.1466625       -3.8721534
H        9.1168938       -0.2760695       -2.9255844
H        8.3159818       -0.5016115       -4.5049054
H        0.0002618        0.0025665        1.3187646
