# Supplementary material for: Self-Assembled Liposomes Enhance Electron Transfer for Efficient Photocatalytic CO2 Reduction
Source: J Am Chem Soc. 2022 May 20;144(21):9399–412. doi: 10.1021/jacs.2c01725 (PMC9164230; doi:10.1021/jacs.2c01725)
Supplement: Supplementary file 2 — ja2c01725_si_002.zip [file ja2c01725_si_002.zip › Coordinates/CoP_H/[CoP(H)]+3_M_4.xyz]

90
CotpyPC16_0_quartet_H_step37
C        2.5380463       -1.0836006       -0.9855003
C        3.1256623       -2.3756926       -1.2475053
C        2.3616043       -3.2991366       -0.5921913
C        1.2763923       -2.5800906        0.0377237
N        1.3600433       -1.2710466       -0.2549123
C        3.0706453        0.1724574       -1.2450153
C        0.1658133       -3.1489726        0.7948047
C       -1.1276927       -2.6820046        0.4290887
C       -2.3621247       -3.4074046        0.3933987
C       -3.2953457       -2.5863796       -0.1990533
C       -2.6366197       -1.3559906       -0.5134813
N       -1.3290437       -1.4312496       -0.1388013
C       -3.2777627       -0.1617386       -1.0485393
C       -2.7273957        1.1126674       -0.7838103
C       -3.2575897        2.4086374       -1.0928643
C       -2.4212937        3.3426474       -0.5150993
C       -1.3658437        2.6206414        0.1073047
N       -1.5222147        1.2867964       -0.0985973
C       -0.1751317        3.1976474        0.7495117
C        1.0693333        2.7253794        0.2653017
C        2.2834043        3.4703284        0.0446357
C        3.1394773        2.6434084       -0.6343283
C        2.4728143        1.3783814       -0.7776843
N        1.2121413        1.4586254       -0.2500493
C       -0.2837247        4.2260724        1.7454687
C       -4.5174897       -0.3348096       -1.7717563
C        0.3860253       -4.1400226        1.8077067
C        4.3671333        0.2835324       -1.9556173
C       -4.6942867       -1.4263526       -2.6727643
C       -5.8521127       -1.5815206       -3.3872823
N       -6.8998517       -0.7137306       -3.2448613
C       -6.7908757        0.3181824       -2.3613523
C       -5.6425557        0.5291264       -1.6407083
C        0.8373753        4.6759104        2.5050457
C        0.7102753        5.6623034        3.4496017
N       -0.4949707        6.2307054        3.7276407
C       -1.6052527        5.7817114        3.0809147
C       -1.5325037        4.8026534        2.1226157
C        5.5181583       -0.3888736       -1.5178093
C        6.7047003       -0.2589226       -2.2163523
N        6.7775153        0.5157094       -3.3220533
C        5.6864293        1.1880724       -3.7633763
C        4.4801313        1.0930984       -3.0998773
C        1.6719133       -4.6898616        2.1032357
C        1.8396083       -5.6380376        3.0779887
N        0.7966873       -6.0806396        3.8355747
C       -0.4329397       -5.5261236        3.6479627
C       -0.6546557       -4.5761596        2.6855977
C       -0.5948147        7.3413814        4.6917927
C       -8.1453857       -0.9473906       -3.9936153
C        1.0004433       -7.1573906        4.8193757
C        8.0444453        0.6263154       -4.0827893
Co      -0.0695507        0.0153234       -0.0909563
H        4.0035073       -2.5642786       -1.8481293
H        2.4908673       -4.3716726       -0.5880783
H       -2.5013767       -4.4364186        0.6909807
H       -4.3329717       -2.8144016       -0.3949263
H       -4.1371627        2.6189604       -1.6809593
H       -2.5096447        4.4188604       -0.5648893
H        2.4371003        4.5131914        0.2808557
H        4.1328913        2.8802124       -0.9875363
H       -3.8912197       -2.1336156       -2.8401853
H       -5.9899867       -2.3809816       -4.1043983
H       -7.6644397        0.9478184       -2.2486313
H       -5.6402237        1.3351814       -0.9197273
H        1.8113613        4.2224544        2.3874347
H        1.5540363        6.0189594        4.0262697
H       -2.5438997        6.2396174        3.3662977
H       -2.4576967        4.4768024        1.6689807
H        5.5030713       -0.9976866       -0.6227563
H        7.6145813       -0.7579456       -1.9099543
H        5.8175243        1.7881104       -4.6547723
H        3.6264793        1.6401014       -3.4807503
H        2.5588793       -4.3632936        1.5801257
H        2.8067353       -6.0738616        3.2949447
H       -1.2186497       -5.8658406        4.3106537
H       -1.6401217       -4.1353726        2.6421007
H       -0.5266087        8.2927124        4.1581337
H       -1.5494557        7.2781444        5.2144547
H        0.2189223        7.2638404        5.4126077
H       -8.6980687       -1.7755496       -3.5421503
H       -8.7541337       -0.0441586       -3.9696303
H       -7.9022807       -1.1893326       -5.0298473
H        1.9637003       -7.0176846        5.3119597
H        0.2054153       -7.1174586        5.5637597
H        0.9814353       -8.1255776        4.3123197
H        8.2610953        1.6807874       -4.2553573
H        8.8481883        0.1749484       -3.5042503
H        7.9293663        0.1035334       -5.0339093
H        0.0055953        0.0063254        1.3352727
