# Supplementary material for: Self-Assembled Liposomes Enhance Electron Transfer for Efficient Photocatalytic CO2 Reduction
Source: J Am Chem Soc. 2022 May 20;144(21):9399–412. doi: 10.1021/jacs.2c01725 (PMC9164230; doi:10.1021/jacs.2c01725)
Supplement: Supplementary file 2 — ja2c01725_si_002.zip [file ja2c01725_si_002.zip › Coordinates/CoP_H/[CoP(H)]+3_M_6.xyz]

90
CotpyPC16_0_sextet_H_step49
C        2.4965806       -1.3976869       -0.8114638
C        2.9503966       -2.7542859       -0.9789848
C        2.0577816       -3.5658249       -0.3148658
C        1.0422076       -2.7143689        0.2136122
N        1.2960626       -1.4155079       -0.1364908
C        3.1404286       -0.1772689       -1.2107278
C       -0.1731204       -3.1037029        0.9126692
C       -1.3860124       -2.5486019        0.3472502
C       -2.6272014       -3.2050619        0.0791532
C       -3.4234314       -2.2929539       -0.5760548
C       -2.6590344       -1.0801039       -0.7077528
N       -1.4215584       -1.2725729       -0.1543098
C       -3.1457124        0.1810171       -1.2048168
C       -2.5026894        1.4040751       -0.8123058
C       -2.9586024        2.7594411       -0.9830378
C       -2.0640174        3.5744961       -0.3257838
C       -1.0456824        2.7261011        0.2022062
N       -1.2998544        1.4255971       -0.1414258
C        0.1721606        3.1190041        0.8948122
C        1.3833066        2.5615281        0.3275482
C        2.6230406        3.2172581        0.0513782
C        3.4180056        2.3016391       -0.6004158
C        2.6543286        1.0871941       -0.7218868
N        1.4181546        1.2824801       -0.1661078
C        0.1705286        4.0548121        1.9677622
C       -4.3407874        0.1681331       -2.0245398
C       -0.1675604       -4.0351059        1.9894522
C        4.3379416       -0.1724409       -2.0270068
C       -4.5093604       -0.8168749       -3.0377738
C       -5.6252414       -0.8326779       -3.8350668
N       -6.6271434        0.0789411       -3.6699168
C       -6.5226614        1.0157581       -2.6898608
C       -5.4152014        1.0862121       -1.8791708
C        1.3596156        4.4110981        2.6782412
C        1.3289996        5.3194961        3.7029802
N        0.1646286        5.9087261        4.1005602
C       -1.0031204        5.5545631        3.4926532
C       -1.0312134        4.6489011        2.4647032
C        5.4106956       -1.0913419       -1.8677798
C        6.5228346       -1.0281689       -2.6710008
N        6.6380446       -0.0941909       -3.6541608
C        5.6369796        0.8135701       -3.8356478
C        4.5146086        0.8041651       -3.0458528
C        1.0358046       -4.6280979        2.4837132
C        1.0113286       -5.5300599        3.5150242
N       -0.1541444       -5.8813249        4.1288922
C       -1.3196914       -5.2924139        3.7341922
C       -1.3538914       -4.3876659        2.7063762
C        0.1814236        6.9423341        5.1500362
C       -7.8239654        0.0039221       -4.5277868
C       -0.1678424       -6.9113019        5.1819822
C        7.8081936       -0.0949989       -4.5508168
Co      -0.0015924        0.0053401       -0.0537648
H        3.8128016       -3.0797159       -1.5380098
H        2.0747316       -4.6443629       -0.2458288
H       -2.8631884       -4.2331209        0.3133792
H       -4.4421314       -2.4343389       -0.9063648
H       -3.8238264        3.0819461       -1.5393088
H       -2.0818434        4.6532891       -0.2608978
H        2.8589386        4.2469391        0.2784692
H        4.4355946        2.4419171       -0.9344878
H       -3.7335224       -1.5488899       -3.2260178
H       -5.7585114       -1.5501339       -4.6350128
H       -7.3636794        1.6873091       -2.5736198
H       -5.4194204        1.8187941       -1.0840578
H        2.3088176        3.9494441        2.4436582
H        2.2197026        5.6054301        4.2480862
H       -1.9020694        6.0227751        3.8724142
H       -1.9958534        4.3863061        2.0523292
H        5.4095126       -1.8155069       -1.0648858
H        7.3619816       -1.7008889       -2.5472408
H        5.7740196        1.5247431       -4.6401748
H        3.7427646        1.5380811       -3.2428218
H        1.9989326       -4.3677029        2.0664392
H        1.9115376       -5.9975359        3.8927032
H       -2.2082784       -5.5756099        4.2841652
H       -2.3036414       -3.9258959        2.4742522
H        0.4278896        7.9098191        4.7049022
H       -0.8006274        6.9926621        5.6198832
H        0.9283916        6.6797771        5.8998962
H       -8.4049424       -0.8834389       -4.2653138
H       -8.4282344        0.8971381       -4.3764818
H       -7.5135144       -0.0518899       -5.5726928
H        0.8177816       -6.9654729        5.6438022
H       -0.9071174       -6.6421939        5.9371682
H       -0.4232454       -7.8789059        4.7421862
H        8.0292256        0.9292401       -4.8514298
H        8.6652656       -0.5085579       -4.0194018
H        7.5915996       -0.7023979       -5.4332918
H        0.0004096        0.0097521        1.3749812
