# Supplementary material for: Self-Assembled Liposomes Enhance Electron Transfer for Efficient Photocatalytic CO2 Reduction
Source: J Am Chem Soc. 2022 May 20;144(21):9399–412. doi: 10.1021/jacs.2c01725 (PMC9164230; doi:10.1021/jacs.2c01725)
Supplement: Supplementary file 2 — ja2c01725_si_002.zip [file ja2c01725_si_002.zip › Coordinates/CoP_H/[CoP(H)]+4_M_1.xyz]

90
CotpyPC16_I_singlet_H_step44
C        2.5822738       -1.2666357       -0.8044474
C        3.1799028       -2.5733537       -0.9159074
C        2.3323878       -3.4508347       -0.3079244
C        1.1709728       -2.6973857        0.1117666
N        1.3273168       -1.3864737       -0.2412694
C        3.1911318       -0.0409207       -1.1061984
C       -0.0435762       -3.2357237        0.6243916
C       -1.2577052       -2.6527977        0.1698016
C       -2.4842952       -3.3549157       -0.1424444
C       -3.3134522       -2.4603007       -0.7503284
C       -2.6267352       -1.1929177       -0.7641194
N       -1.3624672       -1.3517727       -0.2410274
C       -3.1978272        0.0450433       -1.0967694
C       -2.5885942        1.2713073       -0.7980304
C       -3.1865602        2.5779363       -0.9090374
C       -2.3374332        3.4559923       -0.3040774
C       -1.1744782        2.7030713        0.1123616
N       -1.3319782        1.3917993       -0.2385834
C        0.0421648        3.2423263        0.6190736
C        1.2544808        2.6591503        0.1598886
C        2.4797328        3.3610073       -0.1583274
C        3.3072478        2.4652143       -0.7667074
C        2.6208238        1.1976663       -0.7753514
N        1.3580178        1.3573823       -0.2487384
C        0.0435498        4.3686853        1.5624906
C       -4.5536922        0.0409793       -1.7047404
C       -0.0411192       -4.3614267        1.5686526
C        4.5486188       -0.0399987       -1.7108044
C       -4.7730372       -0.5952367       -2.9379634
C       -6.0335772       -0.5947717       -3.5013714
N       -7.0721692        0.0123503       -2.8788324
C       -6.8946262        0.6245023       -1.6864304
C       -5.6512852        0.6510173       -1.0806514
C        1.2335658        4.8416333        2.1734346
C        1.2132508        5.8790803        3.0774356
N        0.0511478        6.4663633        3.4521556
C       -1.1175122        5.9905263        2.9643626
C       -1.1481542        4.9531393        2.0578166
C        5.6426738       -0.6463067       -1.0774454
C        6.8890078       -0.6243297       -1.6773204
N        7.0722468       -0.0200927       -2.8725254
C        6.0368138        0.5827633       -3.5049844
C        4.7736668        0.5878983       -2.9474854
C        1.1525178       -4.9466917        2.0583406
C        1.1254828       -5.9841777        2.9648426
N       -0.0411842       -6.4591567        3.4582346
C       -1.2045892       -5.8706257        3.0895836
C       -1.2284672       -4.8330607        2.1857416
C        0.0762468        7.6044683        4.3952016
C       -8.4127782       -0.0311547       -3.5103814
C       -0.0622632       -7.5985497        4.3998066
C        8.4095668       -0.0019757       -3.5118934
Co      -0.0019852        0.0028153       -0.1381884
H        4.1152348       -2.8052217       -1.4032954
H        2.4416968       -4.5238527       -0.2641534
H       -2.6590482       -4.4130247       -0.0210274
H       -4.3028962       -2.6491927       -1.1404374
H       -4.1232602        2.8094433       -1.3939554
H       -2.4468642        4.5290193       -0.2604664
H        2.6543648        4.4194993       -0.0401004
H        4.2953348        2.6533673       -1.1606374
H       -3.9609292       -1.0803637       -3.4655484
H       -6.2483822       -1.0656427       -4.4521654
H       -7.7675462        1.0783343       -1.2361464
H       -5.5490812        1.1364193       -0.1181164
H        2.1917408        4.3832333        1.9843926
H        2.1168108        6.2604053        3.5359946
H       -2.0228342        6.4567853        3.3307046
H       -2.1232172        4.5895253        1.7745746
H        5.5355458       -1.1243847       -0.1117834
H        7.7594028       -1.0759737       -1.2202424
H        6.2571908        1.0446883       -4.4590464
H        3.9642998        1.0706273       -3.4814674
H        2.1264738       -4.5838137        1.7704586
H        2.0322088       -6.4513527        3.3265236
H       -2.1061822       -6.2510587        3.5527306
H       -2.1871022       -4.3736077        2.0015866
H        0.4528728        8.4875733        3.8751926
H       -0.9338862        7.7889813        4.7567816
H        0.7274198        7.3569793        5.2342366
H       -8.7994082       -1.0494347       -3.4437454
H       -9.0752512        0.6549773       -2.9862114
H       -8.3201462        0.2702543       -4.5540244
H        0.9483768       -7.7793367        4.7618816
H       -0.7149972       -7.3548767        5.2386876
H       -0.4348952       -8.4825247        3.8783666
H        8.7251898        1.0345963       -3.6370104
H        9.1157958       -0.5304217       -2.8745744
H        8.3420588       -0.4972237       -4.4813894
H        0.0006448        0.0040653        1.2883566
