# Supplementary material for: Self-Assembled Liposomes Enhance Electron Transfer for Efficient Photocatalytic CO2 Reduction
Source: J Am Chem Soc. 2022 May 20;144(21):9399–412. doi: 10.1021/jacs.2c01725 (PMC9164230; doi:10.1021/jacs.2c01725)
Supplement: Supplementary file 2 — ja2c01725_si_002.zip [file ja2c01725_si_002.zip › Coordinates/CoP_H/[CoP(H)]+4_M_3.xyz]

90
CotpyPC16_I_triplet_H_step28
C        2.6695863       -1.0475110       -0.9250065
C        3.3035663       -2.3201280       -1.1621705
C        2.5117543       -3.2722370       -0.5858645
C        1.3752423       -2.5844610       -0.0172125
N        1.4487503       -1.2698510       -0.2723195
C        3.1842503        0.2181460       -1.1584095
C        0.2214093       -3.2016020        0.6387045
C       -1.0466207       -2.7473530        0.1936535
C       -2.2416147       -3.5309840       -0.0093755
C       -3.1556437       -2.7126040       -0.6160355
C       -2.5405057       -1.4201750       -0.7398125
N       -1.2524927       -1.4723630       -0.2721085
C       -3.1939867       -0.2242070       -1.1431235
C       -2.6765447        1.0409000       -0.9101675
C       -3.3080287        2.3155020       -1.1449345
C       -2.5141137        3.2651430       -0.5676495
C       -1.3778437        2.5744470       -0.0025615
N       -1.4539057        1.2604090       -0.2598525
C       -0.2210997        3.1897410        0.6497245
C        1.0442883        2.7372120        0.1957075
C        2.2371293        3.5222360       -0.0143945
C        3.1472183        2.7057960       -0.6295035
C        2.5321753        1.4130810       -0.7508225
N        1.2474403        1.4633880       -0.2740655
C       -0.3708707        4.2189050        1.6469685
C       -4.5365247       -0.3513330       -1.7679135
C        0.3761093       -4.2327890        1.6334035
C        4.5265073        0.3496150       -1.7836135
C       -4.7012097       -1.0883420       -2.9518455
C       -5.9496007       -1.1833020       -3.5349505
N       -7.0249387       -0.5787610       -2.9753545
C       -6.8999587        0.1209500       -1.8259725
C       -5.6707747        0.2474620       -1.2029555
C        0.7337423        4.6922780        2.4115215
C        0.5771173        5.6701930        3.3629215
N       -0.6422737        6.2011580        3.6403235
C       -1.7371537        5.7251950        2.9913475
C       -1.6349277        4.7529710        2.0266405
C        5.6659643       -0.2249130       -1.2050665
C        6.8987783       -0.0766180       -1.8167355
N        7.0204813        0.6181940       -2.9691435
C        5.9370243        1.1887550       -3.5485565
C        4.6856253        1.0739550       -2.9760215
C        1.6417903       -4.7684680        2.0053125
C        1.7486683       -5.7424920        2.9677115
N        0.6571023       -6.2188860        3.6218715
C       -0.5633317       -5.6864380        3.3522125
C       -0.7244507       -4.7066350        2.4034725
C       -0.7791067        7.2993100        4.6167895
C       -8.3476897       -0.7156510       -3.6317275
C        0.7988023       -7.3185860        4.5959135
C        8.3419493        0.7664310       -3.6254515
Co      -0.0021987       -0.0048600       -0.1717275
H        4.2292493       -2.4766250       -1.6967865
H        2.6598553       -4.3420390       -0.5959655
H       -2.3451457       -4.5867760        0.1937675
H       -4.1544387       -2.9720670       -0.9356695
H       -4.2332097        2.4755360       -1.6791415
H       -2.6603867        4.3352290       -0.5752185
H        2.3411663        4.5777160        0.1901315
H        4.1432423        2.9666830       -0.9565135
H       -3.8591747       -1.5739730       -3.4296475
H       -6.1257107       -1.7292750       -4.4529365
H       -7.8007277        0.5659640       -1.4245335
H       -5.6081007        0.8040600       -0.2762645
H        1.7207293        4.2680630        2.2953115
H        1.4103563        6.0464400        3.9420655
H       -2.6897017        6.1518980        3.2786855
H       -2.5549197        4.4010100        1.5835395
H        5.6055123       -0.7741240       -0.2737795
H        7.8048103       -0.4986850       -1.4030295
H        6.1104673        1.7265020       -4.4719945
H        3.8382803        1.5389040       -3.4648625
H        2.5596993       -4.4164040        1.5581175
H        2.7025443       -6.1702990        3.2489615
H       -1.3936767       -6.0629900        3.9352995
H       -1.7116977       -4.2812950        2.2939275
H       -0.7758347        8.2543680        4.0861315
H       -1.7159867        7.1795030        5.1610255
H        0.0556053        7.2615690        5.3159475
H       -8.6962937       -1.7423750       -3.5096985
H       -9.0486337       -0.0256430       -3.1658225
H       -8.2405827       -0.4751050       -4.6896495
H        1.7375703       -7.1986330        5.1368755
H       -0.0333287       -7.2829700        5.2982415
H        0.7946383       -8.2727250        4.0636185
H        8.5555183        1.8288220       -3.7475765
H        9.1040333        0.3045230       -3.0007715
H        8.3073643        0.2728240       -4.5975255
H        0.0018443       -0.0074340        1.2539635
