# Supplementary material for: Self-Assembled Liposomes Enhance Electron Transfer for Efficient Photocatalytic CO2 Reduction
Source: J Am Chem Soc. 2022 May 20;144(21):9399–412. doi: 10.1021/jacs.2c01725 (PMC9164230; doi:10.1021/jacs.2c01725)
Supplement: Supplementary file 2 — ja2c01725_si_002.zip [file ja2c01725_si_002.zip › Coordinates/CoP_H/[CoP(H)]+4_M_5.xyz]

90
CotpyPC16_I_singlet_H_step44
C	2.468388638	-1.305610203	-0.93077472
C	3.04162739	-2.623911998	-1.059100464
C	2.217282731	-3.479311643	-0.383942355
C	1.114440687	-2.687577727	0.113871729
N	1.258855573	-1.397781665	-0.265282271
C	3.067016765	-0.079969675	-1.268928159
C	-0.053200566	-3.146000123	0.831410627
C	-1.313429142	-2.620842629	0.331799321
C	-2.530524679	-3.333388079	0.095193784
C	-3.407767986	-2.43920288	-0.471615837
C	-2.713464314	-1.182105973	-0.592365917
N	-1.436481219	-1.330886544	-0.114925744
C	-3.281717852	0.06736394	-1.019126178
C	-2.649388019	1.307847509	-0.665007677
C	-3.160878913	2.645501105	-0.823409675
C	-2.247014957	3.499498833	-0.252805057
C	-1.168916455	2.690753701	0.220288013
N	-1.403194982	1.3752737	-0.078369765
C	0.088904793	3.15364888	0.794638911
C	1.264286349	2.610486029	0.166008031
C	2.463371908	3.321439962	-0.229794349
C	3.244507238	2.427549116	-0.901311225
C	2.543041989	1.163839722	-0.884969576
N	1.320493915	1.327669748	-0.260053695
C	0.148214412	4.149522129	1.824765473
C	-4.548604024	0.03355671	-1.728630113
C	0.027380335	-4.092426511	1.902997835
C	4.379816701	-0.089289117	-1.970407381
C	-4.770949231	-0.910893697	-2.766274178
C	-5.961418434	-0.943813808	-3.449701985
N	-6.975981076	-0.087908969	-3.143471517
C	-6.81559282	0.809384988	-2.136174052
C	-5.636712369	0.893543102	-1.432623401
C	1.376833348	4.551862541	2.424570296
C	1.40332667	5.509147031	3.407607037
N	0.260164145	6.088982377	3.863484762
C	-0.938511986	5.689010633	3.367603942
C	-1.023407493	4.736277243	2.379794978
C	5.518452626	-0.657546362	-1.385191795
C	6.723906741	-0.63403922	-2.065033178
N	6.816883624	-0.070895037	-3.289874809
C	5.732595674	0.487850978	-3.877501393
C	4.506729702	0.495034392	-3.239782299
C	1.267128017	-4.617437197	2.372501534
C	1.308848949	-5.523782448	3.402653609
N	0.176296829	-5.932281513	4.035566788
C	-1.022361243	-5.404382021	3.668290517
C	-1.122917948	-4.500837969	2.64019037
C	0.343947363	7.148918245	4.888527681
C	-8.252323022	-0.18189305	-3.878608459
C	0.237467366	-6.960975342	5.091554963
C	8.108588945	-0.065151568	-4.019611587
Co	-0.064221537	-0.004378967	-0.091478018
H	3.950401413	-2.871152139	-1.587840561
H	2.314446919	-4.55096647	-0.288241259
H	-2.699604357	-4.381597052	0.294516409
H	-4.435021191	-2.621473279	-0.75025517
H	-4.074246166	2.928002106	-1.321552606
H	-2.291964471	4.578331824	-0.214735866
H	2.653334888	4.37252429	-0.070278703
H	4.212789655	2.605504015	-1.345934855
H	-3.986559254	-1.595349812	-3.065371861
H	-6.14453853	-1.631049155	-4.265976705
H	-7.666824812	1.438072322	-1.909187546
H	-5.588903968	1.592367818	-0.608561542
H	2.317040482	4.095575968	2.14810638
H	2.325280679	5.838180753	3.8697591
H	-1.817708205	6.156013905	3.791865082
H	-2.010471029	4.441625024	2.05209284
H	5.482156373	-1.101984675	-0.398390047
H	7.630474391	-1.053023435	-1.649343826
H	5.882527126	0.918245646	-4.859351029
H	3.657295714	0.947049609	-3.73706167
H	2.211154555	-4.300409888	1.952177489
H	2.239539595	-5.942814631	3.762487227
H	-1.885295207	-5.731051712	4.234199441
H	-2.099946071	-4.089910553	2.428730196
H	0.76609055	8.048974484	4.436423682
H	-0.654954376	7.359096335	5.266899815
H	0.981852475	6.806794532	5.704719028
H	-8.803274723	-1.060878609	-3.536014554
H	-8.838596681	0.717115582	-3.694058249
H	-8.043346932	-0.266549737	-4.945967799
H	1.226011196	-6.945539817	5.549382484
H	-0.517223046	-6.742836463	5.847315499
H	0.048333647	-7.941762051	4.648491103
H	8.342394451	0.958929079	-4.311877606
H	8.88802878	-0.450597337	-3.365429708
H	8.013751684	-0.699041166	-4.902455703
H	0.030306944	-0.021591315	1.33088504
