# Supplementary material for: Self-Assembled Liposomes Enhance Electron Transfer for Efficient Photocatalytic CO2 Reduction
Source: J Am Chem Soc. 2022 May 20;144(21):9399–412. doi: 10.1021/jacs.2c01725 (PMC9164230; doi:10.1021/jacs.2c01725)
Supplement: Supplementary file 2 — ja2c01725_si_002.zip [file ja2c01725_si_002.zip › Coordinates/CoP_H/[CoP(H)]0_M_1.xyz]

90
CotpyPC16_-III_singlet_H_step72
C       -2.2292576        1.2495686       -1.0749134
C       -2.7495746        2.5624926       -1.2956704
C       -2.0059316        3.4285006       -0.5164484
C       -0.9889376        2.6577346        0.1265126
N       -1.1149296        1.3525826       -0.2457454
C       -2.7519926        0.0029196       -1.4992004
C        0.0935834        3.1317716        0.9738016
C        1.4227774        2.5881646        0.6933526
C        2.6705814        3.2372246        0.7369876
C        3.6152554        2.3598816        0.1716936
C        2.9316794        1.1908516       -0.1988454
N        1.6003954        1.3324566        0.1342736
C        3.4551014       -0.0534904       -0.7771414
C        2.9011404       -1.2900024       -0.2132074
C        3.5461624       -2.4883264        0.1321496
C        2.5806884       -3.3295824        0.7186396
C        1.3609384       -2.6300814        0.7136656
N        1.5733944       -1.3824604        0.1495846
C        0.0229454       -3.1063774        1.0745396
C       -1.0732606       -2.6288094        0.2483776
C       -2.2066126       -3.3547844       -0.2387644
C       -2.9277116       -2.4993714       -1.0485734
C       -2.2487046       -1.2410584       -1.0382874
N       -1.1087546       -1.3631594       -0.2585504
C       -0.2052986       -3.9769764        2.1534716
C        4.4196954       -0.0576364       -1.7781474
C       -0.1504566        4.0736036        1.9874206
C       -3.9285116       -0.0304214       -2.3732094
C        4.9749084        1.1501576       -2.3830164
C        5.9602324        1.1159296       -3.3142384
N        6.4916924       -0.0684384       -3.7944114
C        5.9313964       -1.2461584       -3.3314294
C        4.9454764       -1.2698234       -2.4004364
C       -1.5167956       -4.4418494        2.5669816
C       -1.6912276       -5.3193614        3.5919926
N       -0.6398956       -5.7942584        4.3428026
C        0.6130714       -5.2955124        4.0698056
C        0.8437684       -4.4241974        3.0509516
C       -5.0862226        0.7505896       -2.1502504
C       -6.1608946        0.6834236       -3.0087204
N       -6.1446736       -0.1310544       -4.0956544
C       -5.0535316       -0.9095034       -4.3385794
C       -3.9618516       -0.8827144       -3.5042214
C       -1.4572476        4.6296706        2.2852246
C       -1.6470846        5.5699796        3.2501186
N       -0.6208436        6.0266746        4.0461936
C        0.6179064        5.4519156        3.8811176
C        0.8648004        4.5170266        2.9240936
C       -0.8357106       -6.8514924        5.3322476
C        7.7038404       -0.0771494       -4.6020924
C       -0.8254466        7.1381116        4.9728166
C       -7.2835446       -0.1736484       -5.0327764
Co       0.2553184       -0.0143814       -0.1031704
H       -3.5659776        2.8312816       -1.9508764
H       -2.1199006        4.5019086       -0.4478914
H        2.8525504        4.2520946        1.0650216
H        4.6790784        2.5331136        0.0687266
H        4.6002454       -2.7017984        0.0078776
H        2.7301324       -4.3497714        1.0473356
H       -2.4209316       -4.3962434       -0.0428754
H       -3.8547226       -2.7195134       -1.5600814
H        4.5785054        2.1182186       -2.1051544
H        6.3685974        2.0197276       -3.7544854
H        6.3175344       -2.1531984       -3.7849034
H        4.5247124       -2.2317344       -2.1375934
H       -2.4081126       -4.0706594        2.0806396
H       -2.6737756       -5.6713434        3.8856346
H        1.4048354       -5.6287404        4.7313346
H        1.8475724       -4.0387074        2.9392726
H       -5.1634106        1.3853526       -1.2774454
H       -7.0645896        1.2577966       -2.8498154
H       -5.0975256       -1.5307514       -5.2243024
H       -3.1105376       -1.5097944       -3.7381174
H       -2.3333196        4.2855436        1.7525686
H       -2.6239436        5.9923786        3.4567246
H        1.3833194        5.7797786        4.5753846
H        1.8510344        4.0750776        2.8977886
H       -0.7491956       -7.8429414        4.8727386
H       -0.0844916       -6.7574694        6.1195076
H       -1.8268306       -6.7524894        5.7808566
H        8.6085224       -0.0914874       -3.9797774
H        7.7081384       -0.9600684       -5.2468634
H        7.7284644        0.8136416       -5.2354964
H       -1.8337776        7.0856296        5.3903146
H       -0.1044636        7.0673856        5.7899966
H       -0.6980206        8.1020476        4.4667446
H       -7.5910416       -1.2106724       -5.1783254
H       -8.1120436        0.3963616       -4.6150994
H       -6.9818576        0.2623056       -5.9878094
H        0.4533804       -0.0114094       -1.5246664
