# Supplementary material for: Self-Assembled Liposomes Enhance Electron Transfer for Efficient Photocatalytic CO2 Reduction
Source: J Am Chem Soc. 2022 May 20;144(21):9399–412. doi: 10.1021/jacs.2c01725 (PMC9164230; doi:10.1021/jacs.2c01725)
Supplement: Supplementary file 2 — ja2c01725_si_002.zip [file ja2c01725_si_002.zip › Coordinates/CoP_H/[CoP(H)]0_M_3.xyz]

90
CotpyPC16_-III_triplet_H_step24
C       -2.3185412        1.2638758       -1.0284981
C       -2.7635862        2.5881068       -1.2877141
C       -1.9633122        3.4483048       -0.5387781
C       -1.0063352        2.6510738        0.1318439
N       -1.2047002        1.3387908       -0.1897941
C       -2.8781312        0.0144068       -1.4525341
C        0.1071308        3.0942498        0.9807269
C        1.4118018        2.5548858        0.6200689
C        2.6691068        3.2119218        0.5905769
C        3.5674238        2.3522308       -0.0367631
C        2.8602738        1.1649388       -0.3611851
N        1.5522938        1.3059598        0.0662139
C        3.3738288       -0.0742372       -0.9048721
C        2.8089308       -1.3078252       -0.3969991
C        3.4529488       -2.5395782       -0.1202821
C        2.5230038       -3.3570062        0.5243529
C        1.3151328       -2.6255182        0.6186069
N        1.5088318       -1.3819042        0.0693059
C        0.0047938       -3.0702942        1.0943419
C       -1.1376572       -2.6101822        0.3023189
C       -2.2952932       -3.3290852       -0.0978831
C       -3.0648092       -2.4706602       -0.8745671
C       -2.3732142       -1.2299062       -0.9469771
N       -1.1933742       -1.3514322       -0.2283211
C       -0.1477862       -3.8878172        2.2162479
C        4.3999738       -0.0773582       -1.8971021
C       -0.0834862        4.0103008        2.0162759
C       -4.0260482       -0.0289402       -2.3292071
C        4.9515108        1.1219918       -2.4763411
C        5.9538718        1.0912608       -3.4017051
N        6.4753378       -0.0875372       -3.8711231
C        5.9047158       -1.2586582       -3.4415181
C        4.9021588       -1.2786392       -2.5160561
C       -1.4351462       -4.3255712        2.7334079
C       -1.5478062       -5.1603792        3.7994199
N       -0.4518442       -5.6250142        4.4949729
C        0.7876108       -5.1569912        4.1139839
C        0.9583788       -4.3230792        3.0550589
C       -5.1279502        0.8843428       -2.2603901
C       -6.1911542        0.7971868       -3.1148911
N       -6.2455642       -0.1511952       -4.1076921
C       -5.2202912       -1.0666322       -4.1974121
C       -4.1533942       -1.0316372       -3.3450291
C       -1.3744012        4.5890118        2.3508539
C       -1.5258232        5.5067578        3.3412889
N       -0.4730522        5.9291778        4.1258129
C        0.7564358        5.3448368        3.9115549
C        0.9662158        4.4261108        2.9325749
C       -0.5885342       -6.6579972        5.5174219
C        7.6366248       -0.0970872       -4.7637081
C       -0.6323372        7.0340668        5.0671669
C       -7.4215522       -0.2684222       -4.9725141
Co       0.1708778       -0.0204762       -0.1184481
H       -3.5656482        2.8829738       -1.9478881
H       -2.0286222        4.5277838       -0.4934481
H        2.8709688        4.2162468        0.9368579
H        4.6258198        2.5240358       -0.1771241
H        4.4948768       -2.7711992       -0.2931061
H        2.6772038       -4.3748732        0.8562149
H       -2.5135292       -4.3611192        0.1416299
H       -4.0333682       -2.6836702       -1.3058951
H        4.5550558        2.0911158       -2.2118461
H        6.3736898        1.9958888       -3.8253751
H        6.2868408       -2.1652872       -3.8956621
H        4.4654998       -2.2384172       -2.2829391
H       -2.3506802       -3.9654002        2.2835999
H       -2.5115572       -5.4886202        4.1729649
H        1.6191258       -5.4813232        4.7299239
H        1.9587158       -3.9588182        2.8631149
H       -5.1709402        1.6288758       -1.4768201
H       -7.0473332        1.4568218       -3.0425041
H       -5.3048202       -1.7943602       -4.9951671
H       -3.3641362       -1.7607632       -3.4822751
H       -2.2608532        4.2814068        1.8111939
H       -2.4893552        5.9442328        3.5780179
H        1.5440828        5.6507628        4.5911209
H        1.9471178        3.9735068        2.8736459
H       -0.5324712       -7.6620732        5.0798779
H        0.2090248       -6.5486162        6.2562249
H       -1.5501822       -6.5455292        6.0237749
H        8.5652858       -0.1399222       -4.1851731
H        7.5820748       -0.9662172       -5.4219321
H        7.6334698        0.8086358       -5.3728081
H       -1.6371582        7.0076938        5.4957819
H        0.0943338        6.9306778        5.8762269
H       -0.4807942        8.0020938        4.5746339
H       -7.8925302        0.7101258       -5.0779971
H       -7.1129582       -0.6194452       -5.9594621
H       -8.1438672       -0.9742232       -4.5481991
H        0.3135328       -0.0057312       -1.5452731
