# Supplementary material for: Self-Assembled Liposomes Enhance Electron Transfer for Efficient Photocatalytic CO2 Reduction
Source: J Am Chem Soc. 2022 May 20;144(21):9399–412. doi: 10.1021/jacs.2c01725 (PMC9164230; doi:10.1021/jacs.2c01725)
Supplement: Supplementary file 2 — ja2c01725_si_002.zip [file ja2c01725_si_002.zip › Coordinates/CoP_H/[CoP(H)]0_M_5.xyz]

90
CotpyPC16_-III_quintet_H_step27
C       -2.4205702        1.2217041       -0.9538169
C       -2.9019412        2.5421671       -1.2095439
C       -2.0772202        3.4175021       -0.5198859
C       -1.0696172        2.6297911        0.1082051
N       -1.2594012        1.3166981       -0.2020499
C       -2.9821152       -0.0345829       -1.3556519
C        0.0642958        3.1051031        0.9018841
C        1.3650958        2.5671651        0.5992771
C        2.6360318        3.2276901        0.6797661
C        3.5639558        2.3924491        0.0903141
C        2.8650788        1.2139961       -0.3255339
N        1.5412828        1.3427701       -0.0072179
C        3.4314298       -0.0023999       -0.8839959
C        2.8764148       -1.2583509       -0.4144409
C        3.5696278       -2.4720539       -0.1077199
C        2.6506488       -3.3263859        0.4725921
C        1.3940858       -2.6388709        0.4977331
N        1.5631058       -1.3911259       -0.0529149
C        0.1027358       -3.1445649        0.9058451
C       -1.0726522       -2.6722489        0.1829301
C       -2.2469412       -3.4089739       -0.1656349
C       -3.0794132       -2.5447899       -0.8528899
C       -2.4115312       -1.2828669       -0.9235939
N       -1.1792352       -1.4039899       -0.3177499
C       -0.0224202       -4.0497789        2.0007191
C        4.4905298        0.0397451       -1.8287239
C       -0.1350112        4.0719571        1.9279441
C       -4.1967182       -0.0805959       -2.1353699
C        5.0416718        1.2654751       -2.3557079
C        6.0790948        1.2772211       -3.2406279
N        6.6420048        0.1217431       -3.7203409
C        6.0798798       -1.0709689       -3.3417739
C        5.0432938       -1.1360859       -2.4581429
C       -1.2853472       -4.5491999        2.4880781
C       -1.3714412       -5.4433199        3.5149771
N       -0.2624902       -5.8967019        4.1821791
C        0.9521728       -5.3580499        3.8437481
C        1.0888998       -4.4615839        2.8246071
C       -5.3052282        0.8092591       -1.9491199
C       -6.4355332        0.7238761       -2.7121099
N       -6.5662812       -0.2122329       -3.7098639
C       -5.5288502       -1.0921419       -3.9235129
C       -4.3930872       -1.0576969       -3.1652469
C       -1.4122882        4.6784451        2.2116541
C       -1.5702192        5.6235701        3.1826261
N       -0.5313572        6.0286071        3.9822331
C        0.6790688        5.4028451        3.8291021
C        0.8885178        4.4562091        2.8693681
C       -0.3674712       -6.9540759        5.1903751
C        7.8351128        0.1591401       -4.5689829
C       -0.7017242        7.1277671        4.9357371
C       -7.7350192       -0.2111409       -4.5919969
Co       0.1803948       -0.0281329       -0.3295799
H       -3.7393432        2.8171741       -1.8335909
H       -2.1440962        4.4973771       -0.5044689
H        2.8184978        4.2252031        1.0526581
H        4.6281728        2.5655121        0.0098131
H        4.6263138       -2.6583659       -0.2392639
H        2.8300398       -4.3463879        0.7818011
H       -2.4255092       -4.4575389        0.0276311
H       -4.0688752       -2.7663069       -1.2278329
H        4.6174698        2.2205801       -2.0815579
H        6.4976678        2.2007181       -3.6230639
H        6.4981948       -1.9577069       -3.8033159
H        4.6188798       -2.1112599       -2.2678999
H       -2.2147762       -4.1998849        2.0637021
H       -2.3229002       -5.8257809        3.8652561
H        1.7940458       -5.6710729        4.4498581
H        2.0699768       -4.0349829        2.6779361
H       -5.2941422        1.5311591       -1.1431199
H       -7.2918172        1.3680981       -2.5528439
H       -5.6657102       -1.7971779       -4.7342279
H       -3.6066952       -1.7675629       -3.3913069
H       -2.2943822        4.3821511        1.6622561
H       -2.5275942        6.0913171        3.3795281
H        1.4525848        5.6907041        4.5310381
H        1.8495548        3.9627191        2.8672711
H       -0.2806802       -7.9403039        4.7227581
H        0.4290228       -6.8337269        5.9270211
H       -1.3318442       -6.8790399        5.6963601
H        8.7432728        0.1419441       -3.9574469
H        7.8335468       -0.7053789       -5.2353569
H        7.8240238        1.0693851       -5.1715279
H       -1.7147732        7.1031931        5.3422551
H        0.0107258        7.0105861        5.7541351
H       -0.5322602        8.0917801        4.4450061
H       -7.9501292       -1.2325249       -4.9117679
H       -8.5982732        0.1777991       -4.0489169
H       -7.5525592        0.4129001       -5.4735629
H        0.3110628        0.0447191       -2.1533679
