# Supplementary material for: Self-Assembled Liposomes Enhance Electron Transfer for Efficient Photocatalytic CO2 Reduction
Source: J Am Chem Soc. 2022 May 20;144(21):9399–412. doi: 10.1021/jacs.2c01725 (PMC9164230; doi:10.1021/jacs.2c01725)
Supplement: Supplementary file 2 — ja2c01725_si_002.zip [file ja2c01725_si_002.zip › Coordinates/CoP_H/[CoP(H)]ΓÇô1_M_2.xyz]

90
CotpyPC16_-IV_doublet_H_step39
C        2.2653255       -1.2397560       -1.0554230
C        2.7304575       -2.5589090       -1.3119560
C        1.9697715       -3.4247160       -0.5294040
C        1.0100445       -2.6393790        0.1538890
N        1.1739865       -1.3278390       -0.1891220
C        2.7934285        0.0173390       -1.5003290
C       -0.0739205       -3.0922010        1.0339180
C       -1.4074175       -2.5795720        0.6997480
C       -2.6512815       -3.2312600        0.7284050
C       -3.5908085       -2.3592320        0.1358410
C       -2.9020765       -1.1967760       -0.2392670
N       -1.5758595       -1.3327610        0.1212700
C       -3.4092905        0.0408800       -0.8550070
C       -2.8790945        1.2847580       -0.2762630
C       -3.5313455        2.4845930        0.0429990
C       -2.5790485        3.3279950        0.6576900
C       -1.3662645        2.6230590        0.6993380
N       -1.5629795        1.3763070        0.1309940
C       -0.0381675        3.0659950        1.1494280
C        1.0871755        2.6183740        0.3269150
C        2.2374345        3.3421950       -0.0891300
C        2.9867265        2.4959750       -0.8983200
C        2.2931345        1.2554400       -0.9697220
N        1.1314295        1.3668850       -0.2223190
C        0.1492835        3.8647140        2.2753660
C       -4.3304605        0.0316640       -1.8903480
C        0.1711105       -3.9800610        2.0754460
C        3.9035525        0.0800430       -2.4212870
C       -4.8655805       -1.1857640       -2.5008590
C       -5.8104285       -1.1641580       -3.4714960
N       -6.3210785        0.0151910       -3.9941340
C       -5.7837965        1.2011020       -3.5155370
C       -4.8386635        1.2375070       -2.5455150
C        1.4514865        4.2963510        2.7714190
C        1.5902515        5.1246510        3.8375300
N        0.5101595        5.5889660        4.5644810
C       -0.7407125        5.1222780        4.2069290
C       -0.9367985        4.2981100        3.1468990
C        5.0170415       -0.8256830       -2.4162480
C        6.0380345       -0.7216290       -3.3174590
N        6.0512825        0.2512310       -4.2902260
C        5.0063765        1.1514590       -4.3294600
C        3.9814705        1.0980600       -3.4291930
C        1.4870255       -4.5242910        2.3930130
C        1.6833105       -5.4250160        3.3884330
N        0.6588475       -5.8640570        4.2084190
C       -0.5925675       -5.3104450        4.0114370
C       -0.8476035       -4.4142400        3.0254460
C        0.6679185        6.6417460        5.5600810
C       -7.5255525        0.0133230       -4.8107930
C        0.8556675       -6.9803270        5.1244500
C        7.0836005        0.2695390       -5.3264150
Co      -0.2255475        0.0190760       -0.0935540
H        3.5188405       -2.8467660       -1.9914730
H        2.0599075       -4.5019990       -0.4705240
H       -2.8345425       -4.2396230        1.0775440
H       -4.6529335       -2.5343980        0.0139740
H       -4.5808505        2.6996500       -0.1166610
H       -2.7352355        4.3457850        0.9930440
H        2.4620805        4.3706300        0.1607270
H        3.9435245        2.7153560       -1.3526370
H       -4.4815605       -2.1492940       -2.1900630
H       -6.2006905       -2.0737800       -3.9169940
H       -6.1531435        2.1020900       -3.9951500
H       -4.4313215        2.2028980       -2.2725830
H        2.3564375        3.9318450        2.3033420
H        2.5633325        5.4452340        4.1943680
H       -1.5565355        5.4413740        4.8469060
H       -1.9406995        3.9359240        2.9685300
H        5.1057595       -1.5742370       -1.6403750
H        6.8994835       -1.3784760       -3.2950310
H        5.0473855        1.8876940       -5.1228620
H        3.1851695        1.8272590       -3.5166100
H        2.3547625       -4.1976550        1.8336640
H        2.6634755       -5.8330040        3.6112810
H       -1.3554805       -5.6245190        4.7159180
H       -1.8404465       -3.9864220        2.9751500
H        0.6053425        7.6397770        5.1074340
H       -0.1149155        6.5496860        6.3173860
H        1.6391165        6.5388140        6.0511500
H       -8.4388815        0.0325300       -4.1998080
H       -7.5259445        0.8893780       -5.4654980
H       -7.5434715       -0.8839350       -5.4359280
H        1.8715725       -6.9496540        5.5274370
H        0.1510195       -6.8991350        5.9561050
H        0.7030375       -7.9466400        4.6262140
H        7.3082845        1.3027450       -5.6003710
H        7.9918495       -0.1979100       -4.9417260
H        6.7495745       -0.2743330       -6.2172130
H       -0.3922965        0.0063810       -1.5196680
