# Supplementary material for: Self-Assembled Liposomes Enhance Electron Transfer for Efficient Photocatalytic CO2 Reduction
Source: J Am Chem Soc. 2022 May 20;144(21):9399–412. doi: 10.1021/jacs.2c01725 (PMC9164230; doi:10.1021/jacs.2c01725)
Supplement: Supplementary file 2 — ja2c01725_si_002.zip [file ja2c01725_si_002.zip › Coordinates/CoP_H/[CoP(H)]ΓÇô1_M_4.xyz]

90
CotpyPC16_-IV_quartet_H_step40
C        2.7472942       -1.1287330       -0.8684330
C        3.2997272       -2.4140370       -1.1340510
C        2.4352732       -3.3507000       -0.5771280
C        1.3496622       -2.6279440       -0.0174510
N        1.5186622       -1.2954140       -0.2345720
C        3.3113622        0.1579190       -1.1340480
C        0.1655722       -3.1743390        0.6583530
C       -1.1283338       -2.7017950        0.1725980
C       -2.3272348       -3.4601670        0.0280420
C       -3.2699588       -2.6220290       -0.5424100
C       -2.6418978       -1.3579480       -0.7463470
N       -1.3249378       -1.4402500       -0.3109150
C       -3.3019338       -0.1510160       -1.1464910
C       -2.7386508        1.1362280       -0.8817240
C       -3.2891958        2.4210880       -1.1535830
C       -2.4269098        3.3589040       -0.5954910
C       -1.3442058        2.6372950       -0.0287040
N       -1.5127928        1.3041810       -0.2427800
C       -0.1630148        3.1855200        0.6505520
C        1.1328742        2.7115600        0.1718260
C        2.3326152        3.4693720        0.0309560
C        3.2774502        2.6300300       -0.5340470
C        2.6498972        1.3657130       -0.7384770
N        1.3313312        1.4490070       -0.3085890
C       -0.2950488        4.1144950        1.6822920
C       -4.6070318       -0.2634530       -1.7634940
C        0.2930312       -4.0992760        1.6941360
C        4.6195822        0.2691400       -1.7445460
C       -4.9006238       -1.2778390       -2.7346550
C       -6.1206688       -1.3721550       -3.3397730
N       -7.1508698       -0.5042320       -3.0314510
C       -6.9303168        0.4521940       -2.0631990
C       -5.7147458        0.5952610       -1.4576650
C        0.8169182        4.6189870        2.4779560
C        0.6557422        5.5506890        3.4524200
N       -0.5784338        6.0704420        3.7855630
C       -1.6801818        5.5602320        3.1278020
C       -1.5778808        4.6241660        2.1497220
C        5.7263822       -0.5885650       -1.4307870
C        6.9457442       -0.4449300       -2.0282560
N        7.1786012        0.5264920       -2.9785350
C        6.1418122        1.3762740       -3.3131240
C        4.9175752        1.2810080       -2.7163680
C        1.5738552       -4.6067940        2.1694690
C        1.6719362       -5.5382660        3.1523240
N        0.5673632       -6.0456270        3.8075790
C       -0.6654928       -5.5280290        3.4661600
C       -0.8225178       -4.6009190        2.4866710
C       -0.7006258        7.2022470        4.6975730
C       -8.4790108       -0.6945510       -3.6113370
C        0.6857242       -7.1730780        4.7254530
C        8.4460792        0.5821950       -3.7041010
Co       0.0034512        0.0042190       -0.4528640
H        4.2130322       -2.6260600       -1.6713360
H        2.5429232       -4.4282510       -0.5807860
H       -2.4523368       -4.5034180        0.2851560
H       -4.3032668       -2.8598840       -0.7553860
H       -4.1998508        2.6321660       -1.6956890
H       -2.5339848        4.4364840       -0.6028970
H        2.4569552        4.5130930        0.2864710
H        4.3116562        2.8673580       -0.7431630
H       -4.1233608       -1.9684100       -3.0395100
H       -6.3373818       -2.1080410       -4.1047710
H       -7.7828708        1.0690740       -1.8058940
H       -5.6200788        1.3474830       -0.6850340
H        1.8119902        4.2217900        2.3279580
H        1.4901512        5.9178820        4.0401320
H       -2.6392148        5.9438200        3.4588150
H       -2.4964008        4.2464270        1.7192320
H        5.6282342       -1.3370620       -0.6549120
H        7.7962462       -1.0637450       -1.7680110
H        6.3609742        2.1076800       -4.0815050
H        4.1423192        1.9718250       -3.0257400
H        2.4941952       -4.2308510        1.7412900
H        2.6295462       -5.9201350        3.4893880
H       -1.5025008       -5.8929380        4.0516030
H       -1.8171018       -4.2050420        2.3299940
H       -0.6333308        8.1582800        4.1634210
H       -1.6623448        7.1536740        5.2144220
H        0.0970262        7.1582520        5.4432950
H       -9.0522488       -1.4365870       -3.0432740
H       -9.0179478        0.2547230       -3.6055210
H       -8.3804098       -1.0347540       -4.6447770
H        1.6454252       -7.1222020        5.2458220
H       -0.1148078       -7.1253930        5.4678660
H        0.6203292       -8.1316670        4.1956570
H        8.6900772        1.6215990       -3.9352980
H        9.2397542        0.1660860       -3.0805230
H        8.3880082        0.0110660       -4.6380290
H        0.0075892        0.0029060       -2.3205210
