# Supplementary material for: Self-Assembled Liposomes Enhance Electron Transfer for Efficient Photocatalytic CO2 Reduction
Source: J Am Chem Soc. 2022 May 20;144(21):9399–412. doi: 10.1021/jacs.2c01725 (PMC9164230; doi:10.1021/jacs.2c01725)
Supplement: Supplementary file 2 — ja2c01725_si_002.zip [file ja2c01725_si_002.zip › Coordinates/CoP_H/[CoP(H)]ΓÇô1_M_6.xyz]

90
CotpyPC16_-IV_sextet_H_step18
C        2.6084240       -1.2726366       -0.7686997
C        3.1851620       -2.5768336       -0.8455957
C        2.2967380       -3.4504636       -0.2341567
C        1.1619480       -2.6955926        0.1660493
N        1.3499700       -1.3686006       -0.1893087
C        3.2432480       -0.0506116       -1.1021347
C       -0.0736450       -3.2025026        0.7200863
C       -1.2959950       -2.6239716        0.2161433
C       -2.5070690       -3.3026416       -0.0941887
C       -3.3490530       -2.3921976       -0.7138377
C       -2.6641230       -1.1386216       -0.7399817
N       -1.3980790       -1.3032896       -0.2002997
C       -3.2195180        0.1034524       -1.1383347
C       -2.5895220        1.3311054       -0.8171867
C       -3.1668170        2.6333134       -0.9194997
C       -2.2848580        3.5172314       -0.3133947
C       -1.1530990        2.7697054        0.1087063
N       -1.3369120        1.4372374       -0.2274377
C        0.0775700        3.2862874        0.6648603
C        1.3044140        2.7002584        0.1804223
C        2.5179150        3.3740254       -0.1307487
C        3.3667470        2.4526094       -0.7244477
C        2.6829820        1.1982114       -0.7335097
N        1.4112440        1.3722114       -0.2101617
C        0.0747010        4.3462784        1.6169363
C       -4.5686410        0.1104414       -1.7601827
C       -0.0793160       -4.2479626        1.6883733
C        4.6005880       -0.0672486       -1.7056867
C       -4.8158770       -0.4763176       -3.0377887
C       -6.0631460       -0.5121026       -3.5971787
N       -7.1677490        0.0748684       -2.9581217
C       -6.9663310        0.6009294       -1.6715317
C       -5.7241690        0.6334524       -1.1020147
C        1.2707190        4.8629304        2.2459293
C        1.2446780        5.9015174        3.1266763
N        0.0678420        6.5103424        3.5082953
C       -1.1112610        5.9754824        3.0330943
C       -1.1322720        4.9377874        2.1512623
C        5.7448940       -0.5907456       -1.0285197
C        6.9921110       -0.5810406       -1.5877437
N        7.2247170       -0.0033456       -2.8459667
C        6.1123910        0.4853334       -3.5510497
C        4.8601970        0.4721204       -3.0016177
C        1.1226780       -4.8326346        2.2409653
C        1.0934650       -5.8584866        3.1363583
N       -0.0900660       -6.3861436        3.6086963
C       -1.2631240       -5.7807966        3.2101443
C       -1.2808050       -4.7540396        2.3153953
C        0.0732680        7.7256684        4.3173853
C       -8.5117760       -0.2874366       -3.3793307
C       -0.1033440       -7.5918616        4.4319043
C        8.4464030       -0.3217486       -3.5672757
Co       0.0068650        0.0338444       -0.2664117
H        4.1501050       -2.8102326       -1.2744297
H        2.4019420       -4.5233726       -0.1418147
H       -2.6912620       -4.3583896        0.0526843
H       -4.3468230       -2.5645896       -1.0941727
H       -4.1277960        2.8588904       -1.3612007
H       -2.3917140        4.5913294       -0.2383247
H        2.6997890        4.4325164       -0.0017477
H        4.3685490        2.6180484       -1.0971917
H       -3.9913660       -0.9175436       -3.5915747
H       -6.2664740       -0.9547096       -4.5654807
H       -7.8512770        0.9984104       -1.1877557
H       -5.6210810        1.0813534       -0.1176417
H        2.2295760        4.4022834        2.0534063
H        2.1449730        6.2866234        3.5918963
H       -2.0197120        6.4181244        3.4255173
H       -2.0997510        4.5391474        1.8794583
H        5.6294500       -1.0172506       -0.0360977
H        7.8690630       -0.9767136       -1.0882447
H        6.3262160        0.8950944       -4.5315437
H        4.0419470        0.8968404       -3.5772957
H        2.0927370       -4.4382966        1.9720663
H        1.9981960       -6.2965006        3.5423203
H       -2.1674920       -6.1582426        3.6737603
H       -2.2374010       -4.2945036        2.1094313
H        0.1186160        8.6206544        3.6855533
H       -0.8344900        7.7647864        4.9239693
H        0.9390960        7.7167594        4.9834183
H       -8.8279230       -1.2587166       -2.9678787
H       -9.2192830        0.4777374       -3.0469977
H       -8.5518390       -0.3429926       -4.4710537
H        0.8000460       -7.6253706        5.0452953
H       -0.9738470       -7.5738866        5.0916333
H       -0.1457380       -8.4941086        3.8102693
H        8.6441850        0.4522304       -4.3146467
H        9.2879730       -0.3497176       -2.8690747
H        8.3847340       -1.2945116       -4.0795927
H        0.0127670        0.0220484       -1.7112537
