# Supplementary material for: Self-Assembled Liposomes Enhance Electron Transfer for Efficient Photocatalytic CO2 Reduction
Source: J Am Chem Soc. 2022 May 20;144(21):9399–412. doi: 10.1021/jacs.2c01725 (PMC9164230; doi:10.1021/jacs.2c01725)
Supplement: Supplementary file 2 — ja2c01725_si_002.zip [file ja2c01725_si_002.zip › Coordinates/CoP_H2O/[CoP(H2O)]+1_M_1.xyz]

92

C        2.59011861      -1.24954767      -0.89594688
C        3.15808986      -2.55416072      -1.06385238
C        2.30207443      -3.44366169      -0.45120002
C        1.18908054      -2.68677873       0.04110569
N        1.35705697      -1.37672919      -0.26287577
C        3.17644319      -0.00011734      -1.17147529
C       -0.01838740      -3.18577249       0.68741044
C       -1.27511575      -2.65732009       0.15580797
C       -2.47873334      -3.36179792      -0.11308864
C       -3.35309730      -2.45933072      -0.70050950
C       -2.67680070      -1.20930528      -0.78811514
N       -1.40185553      -1.36176856      -0.26169757
C       -3.25404225       0.04862316      -1.15434323
C       -2.64046613       1.29164256      -0.79737519
C       -3.13303832       2.60856084      -1.01129465
C       -2.24910562       3.48471825      -0.39335544
C       -1.20102317       2.70161339       0.14929473
N       -1.42397133       1.38115989      -0.11699651
C        0.02984275       3.20054535       0.77184419
C        1.26091700       2.66626638       0.22017311
C        2.46276137       3.38182682      -0.10306218
C        3.29933499       2.49834012      -0.74713777
C        2.61884671       1.23831483      -0.79511482
N        1.36613704       1.38153029      -0.20682072
C        0.00960913       4.17865686       1.77153379
C       -4.52836119       0.03058061      -1.84083407
C        0.03597015      -4.15621353       1.70181947
C        4.50500658       0.02562337      -1.82120263
C       -4.80544177      -0.91294255      -2.88263393
C       -5.99896813      -0.92675963      -3.54721057
N       -7.01031264      -0.04610496      -3.23102922
C       -6.80511238       0.84677859      -2.20665896
C       -5.61497120       0.91226341      -1.53710772
C        1.19480674       4.66815323       2.45086099
C        1.13737834       5.63517563       3.40571618
N       -0.05042099       6.19428712       3.81752337
C       -1.21308649       5.70605330       3.26621014
C       -1.21524458       4.74119593       2.30791428
C        5.60902650      -0.67974413      -1.30908888
C        6.82847111      -0.63564963      -1.95585016
N        6.99042936       0.08692446      -3.08951297
C        5.95026949       0.78971061      -3.60507661
C        4.71482126       0.77760877      -2.99415661
C        1.27232461      -4.70104638       2.22381515
C        1.29197592      -5.66404781       3.18593249
N        0.14356822      -6.15617674       3.75630736
C       -1.05270718      -5.60834238       3.36311530
C       -1.13288683      -4.64897967       2.40044206
C       -0.07065907       7.32838463       4.73937256
C       -8.31050411      -0.14644689      -3.89760310
C        0.18874218      -7.28339878       4.68930880
C        8.29016264       0.10237322      -3.79694203
Co      -0.02424810       0.00516291      -0.09627018
H        4.08020082      -2.79204882      -1.57536302
H        2.40496381      -4.51874621      -0.39389836
H       -2.65294821      -4.41367452       0.06853799
H       -4.37217140      -2.65425810      -1.00442978
H       -4.01792632       2.88183828      -1.56688691
H       -2.30674680       4.56530203      -0.36770884
H        2.63885779       4.43298952       0.07888352
H        4.29200278       2.70044179      -1.12591471
H       -4.03823276      -1.61192756      -3.19284244
H       -6.20370876      -1.60856617      -4.36369233
H       -7.64701007       1.47939113      -1.95351240
H       -5.53409503       1.61389432      -0.71719849
H        2.16461459       4.24077657       2.23319283
H        2.02621597       5.99986435       3.90802966
H       -2.13101060       6.13101909       3.65606884
H       -2.17377345       4.38342502       1.95525510
H        5.52444415      -1.25033209      -0.39321360
H        7.69973455      -1.16115428      -1.58757032
H        6.14783376       1.34173445      -4.51519243
H        3.90376061       1.34358411      -3.43518721
H        2.22556705      -4.33443116       1.86709852
H        2.21933100      -6.08069398       3.56169867
H       -1.93149925      -5.97937704       3.87773732
H       -2.10932655      -4.23769684       2.18342121
H       -0.00076931       8.27849588       4.19723249
H       -0.99908030       7.31385019       5.31453633
H        0.77044678       7.25076062       5.43185601
H       -8.91469178      -0.94078558      -3.44632083
H       -8.83851619       0.80384515      -3.80615865
H       -8.16069139      -0.36635739      -4.95698113
H        1.11688580      -7.24338315       5.26314201
H       -0.65436890      -7.21766207       5.37987545
H        0.13918719      -8.23635965       4.15154220
H        8.57215122       1.13630947      -3.99969762
H        9.04456560      -0.36709101      -3.16778459
H        8.19126368      -0.45071870      -4.73299540
O       -0.12384359      -0.33212058       2.22361638
H       -1.07825244      -0.15015310       2.25284246
H       -0.07344590      -1.30567284       2.16531179
