# Supplementary material for: Self-Assembled Liposomes Enhance Electron Transfer for Efficient Photocatalytic CO2 Reduction
Source: J Am Chem Soc. 2022 May 20;144(21):9399–412. doi: 10.1021/jacs.2c01725 (PMC9164230; doi:10.1021/jacs.2c01725)
Supplement: Supplementary file 2 — ja2c01725_si_002.zip [file ja2c01725_si_002.zip › Coordinates/CoP_H2O/[CoP(H2O)]+1_M_3.xyz]

92

C        2.59051328      -1.24961223      -0.89545671
C        3.15850885      -2.55421216      -1.06319503
C        2.30252195      -3.44369303      -0.45047809
C        1.18934241      -2.68690465       0.04143532
N        1.35725438      -1.37679787      -0.26275825
C        3.17699047      -0.00019904      -1.17102728
C       -0.01826926      -3.18616109       0.68705169
C       -1.27500751      -2.65753624       0.15584899
C       -2.47900589      -3.36170685      -0.11207952
C       -3.35357184      -2.45910024      -0.69902604
C       -2.67706162      -1.20931749      -0.78714471
N       -1.40170737      -1.36199532      -0.26173306
C       -3.25423160       0.04859641      -1.15352530
C       -2.64100736       1.29165234      -0.79642655
C       -3.13348902       2.60848706      -1.01049174
C       -2.24905508       3.48470129      -0.39329666
C       -1.20091847       2.70167785       0.14924861
N       -1.42409428       1.38114465      -0.11636338
C        0.02994664       3.20071249       0.77158735
C        1.26108083       2.66628562       0.22037144
C        2.46303941       3.38168243      -0.10244794
C        3.29973338       2.49817956      -0.74641072
C        2.61922956       1.23824091      -0.79470325
N        1.36632738       1.38148295      -0.20673781
C        0.00965554       4.17917792       1.77105850
C       -4.52859174       0.03042189      -1.84003407
C        0.03604419      -4.15691132       1.70136551
C        4.50541987       0.02561085      -1.82077395
C       -4.80552558      -0.91311574      -2.88177361
C       -5.99895718      -0.92686431      -3.54656910
N       -7.01026084      -0.04616295      -3.23052420
C       -6.80520967       0.84670695      -2.20624133
C       -5.61514702       0.91216646      -1.53647891
C        1.19476093       4.66875705       2.45041403
C        1.13727782       5.63605432       3.40501309
N       -0.05051752       6.19535815       3.81647062
C       -1.21312242       5.70702504       3.26519444
C       -1.21520573       4.74185456       2.30718541
C        5.60936811      -0.68062017      -1.30952004
C        6.82868485      -0.63646215      -1.95644622
N        6.99077509       0.08699661      -3.08956755
C        5.95074875       0.79068807      -3.60428538
C        4.71546055       0.77859749      -2.99312394
C        1.27235904      -4.70167869       2.22339419
C        1.29203312      -5.66489655       3.18533254
N        0.14364695      -6.15723320       3.75547592
C       -1.05260178      -5.60937648       3.36238154
C       -1.13276745      -4.64980192       2.39987996
C       -0.07081085       7.32963090       4.73812966
C       -8.31012365      -0.14619456      -3.89786335
C        0.18885276      -7.28451951       4.68843200
C        8.29031687       0.10248267      -3.79726743
Co      -0.02393102       0.00519784      -0.09632254
H        4.08064557      -2.79216444      -1.57460891
H        2.40542338      -4.51878008      -0.39324664
H       -2.65337849      -4.41353500       0.06965004
H       -4.37289074      -2.65381714      -1.00226072
H       -4.01830161       2.88180022      -1.56619459
H       -2.30675046       4.56528559      -0.36768562
H        2.63919826       4.43282953       0.07952381
H        4.29252190       2.70027503      -1.12486239
H       -4.03833239      -1.61222132      -3.19174315
H       -6.20363546      -1.60866578      -4.36306631
H       -7.64708738       1.47941361      -1.95326819
H       -5.53432176       1.61386409      -0.71663047
H        2.16456513       4.24124203       2.23304198
H        2.02607507       6.00080418       3.90734875
H       -2.13107623       6.13213886       3.65481563
H       -2.17371273       4.38397385       1.95460187
H        5.52482822      -1.25184999      -0.39404451
H        7.69981502      -1.16258206      -1.58872376
H        6.14833852       1.34337435      -4.51399349
H        3.90456368       1.34527979      -3.43354692
H        2.22560928      -4.33487557       1.86692678
H        2.21940151      -6.08151635       3.56108612
H       -1.93140498      -5.98050654       3.87690986
H       -2.10920318      -4.23844620       2.18305176
H       -0.00077818       8.27961190       4.19579216
H       -0.99931679       7.31525854       5.31315382
H        0.77019692       7.25207045       5.43073430
H       -8.91365430      -0.94214529      -3.44858231
H       -8.83905587       0.80337108      -3.80439725
H       -8.15970246      -0.36354328      -4.95769179
H        1.11693696      -7.24443226       5.26234875
H       -0.65434246      -7.21891282       5.37890104
H        0.13945367      -8.23741671       4.15055359
H        8.57291955       1.13647928      -3.99889477
H        9.04459269      -0.36817523      -3.16884470
H        8.19090676      -0.44944962      -4.73395804
O       -0.12670267      -0.33226731       2.22341359
H       -1.08114985      -0.15018665       2.25094682
H       -0.07627303      -1.30583708       2.16566514
