# Supplementary material for: Self-Assembled Liposomes Enhance Electron Transfer for Efficient Photocatalytic CO2 Reduction
Source: J Am Chem Soc. 2022 May 20;144(21):9399–412. doi: 10.1021/jacs.2c01725 (PMC9164230; doi:10.1021/jacs.2c01725)
Supplement: Supplementary file 2 — ja2c01725_si_002.zip [file ja2c01725_si_002.zip › Coordinates/CoP_H2O/[CoP(H2O)]+1_M_5.xyz]

92

C        2.62908253      -1.20162723      -0.81945987
C        3.15214909      -2.51276354      -1.04532539
C        2.31502135      -3.40376761      -0.39916096
C        1.24733684      -2.64277086       0.15634986
N        1.42677180      -1.31977458      -0.13761131
C        3.22024743       0.06141906      -1.14492994
C        0.05276998      -3.15780555       0.80403139
C       -1.20872075      -2.63965635       0.33113096
C       -2.43661797      -3.34638452       0.14958705
C       -3.30222701      -2.48983877      -0.49935617
C       -2.61063047      -1.25382307      -0.69695371
N       -1.33546934      -1.37425366      -0.19289362
C       -3.20036072      -0.02850885      -1.16696119
C       -2.61994319       1.23852888      -0.84118514
C       -3.14591442       2.54655182      -1.07370463
C       -2.31096652       3.44394082      -0.43083952
C       -1.24129829       2.69062364       0.12867195
N       -1.41892015       1.36378221      -0.15500160
C       -0.04526430       3.21514468       0.76632272
C        1.21764454       2.69143497       0.30111152
C        2.44049331       3.40232138       0.10298697
C        3.31191210       2.53822542      -0.52989511
C        2.62786706       1.29380783      -0.70121974
N        1.35205283       1.41884222      -0.19554746
C       -0.13198979       4.22500713       1.75894716
C       -4.44125788      -0.12062941      -1.89856397
C        0.13722828      -4.17363714       1.79995643
C        4.47918992       0.13004674      -1.84883188
C       -4.65687484      -1.15529550      -2.86596243
C       -5.81628535      -1.24509587      -3.58288731
N       -6.85047897      -0.35860701      -3.39292583
C       -6.70717566       0.62138091      -2.44576993
C       -5.55280281       0.76521772      -1.72574293
C        1.00541590       4.70207404       2.50766639
C        0.89508965       5.67759505       3.45393848
N       -0.31063233       6.25009555       3.77355173
C       -1.43782828       5.76751870       3.15558145
C       -1.38181611       4.78973243       2.20700889
C        5.57376723      -0.76743098      -1.62919654
C        6.74028952      -0.66887547      -2.33493091
N        6.92089902       0.28894961      -3.30129081
C        5.90363100       1.18263516      -3.53775561
C        4.73150444       1.13657306      -2.83625770
C        1.38151231      -4.75362383       2.22947538
C        1.43209081      -5.74574448       3.16688023
N        0.30535573      -6.21877726       3.78427191
C       -0.89323957      -5.63074662       3.48396860
C       -0.99869428      -4.64019114       2.54930375
C       -0.38890428       7.37640267       4.70553352
C       -8.10850698      -0.53351517      -4.12578083
C        0.37833776      -7.35857597       4.70641884
C        8.12801959       0.29483149      -4.13248723
Co       0.01081562       0.02233074      -0.06644484
H        4.02389586      -2.76888287      -1.62777959
H        2.39827869      -4.48198959      -0.38371991
H       -2.62060148      -4.38113682       0.40113196
H       -4.32406748      -2.69885541      -0.78275969
H       -4.01860874       2.79614315      -1.65773478
H       -2.39859168       4.52221540      -0.41832976
H        2.61755529       4.44321056       0.33532684
H        4.33272192       2.74650138      -0.81787055
H       -3.86902401      -1.86754744      -3.07908176
H       -5.97245898      -1.99928401      -4.34448988
H       -7.56786116       1.26003067      -2.28878723
H       -5.52951860       1.53066987      -0.96186450
H        1.98090609       4.25971863       2.36294189
H        1.75081463       6.03420460       4.01487266
H       -2.37635016       6.20005689       3.48154433
H       -2.31997440       4.42858929       1.80903015
H        5.52274464      -1.50825381      -0.84255633
H        7.58468633      -1.32204313      -2.15095228
H        6.08333283       1.90813445      -4.32151719
H        3.96184738       1.85891098      -3.08024430
H        2.32097467      -4.40403339       1.82522865
H        2.36653900      -6.19884211       3.47512861
H       -1.75007764      -5.98830019       4.04196098
H       -1.97083636      -4.18791527       2.41488499
H       -0.32102497       8.32820604       4.16780458
H       -1.33633964       7.33556552       5.24669526
H        0.43048198       7.31035798       5.42366159
H       -8.69242479      -1.35048958      -3.69027028
H       -8.68609875       0.38999410      -4.07690074
H       -7.89211873      -0.76180891      -5.17186429
H        1.32459445      -7.32538251       5.24906916
H       -0.44415971      -7.29831623       5.42054791
H        0.30958969      -8.29911593       4.15156399
H        8.35200199       1.31797326      -4.43932516
H        8.96773429      -0.09371958      -3.55370805
H        7.98351141      -0.32753206      -5.02171484
O       -0.25217404      -0.02023053       2.27001704
H       -1.11964871       0.41024952       2.17596257
H       -0.46503436      -0.96652690       2.35118075
