# Supplementary material for: Self-Assembled Liposomes Enhance Electron Transfer for Efficient Photocatalytic CO2 Reduction
Source: J Am Chem Soc. 2022 May 20;144(21):9399–412. doi: 10.1021/jacs.2c01725 (PMC9164230; doi:10.1021/jacs.2c01725)
Supplement: Supplementary file 2 — ja2c01725_si_002.zip [file ja2c01725_si_002.zip › Coordinates/CoP_H2O/[CoP(H2O)]+2_M_2.xyz]

92

C        2.64009112      -1.23179948      -0.81639090
C        3.22848470      -2.53010378      -0.95589756
C        2.36103055      -3.42610774      -0.37386627
C        1.22456351      -2.67835565       0.08145948
N        1.38979917      -1.36679281      -0.21563363
C        3.21497230       0.01400928      -1.11343302
C       -0.00151941      -3.20547063       0.66776305
C       -1.23312751      -2.67075178       0.10736713
C       -2.41587119      -3.39750079      -0.26051085
C       -3.27474238      -2.50029995      -0.85115873
C       -2.62404052      -1.22374715      -0.82812712
N       -1.36546738      -1.36992562      -0.25313339
C       -3.20051268       0.02149814      -1.12581844
C       -2.62581270       1.26448237      -0.80570625
C       -3.21098484       2.56164518      -0.95072200
C       -2.34531317       3.45881239      -0.36509378
C       -1.21421684       2.71224634       0.10043418
N       -1.38035318       1.39753327      -0.19026063
C        0.01022276       3.24977185       0.67902043
C        1.24424215       2.70559356       0.13296656
C        2.42438761       3.43212880      -0.24015028
C        3.28626070       2.53273855      -0.82584639
C        2.63807898       1.25691790      -0.79778908
N        1.37993861       1.40232665      -0.21770865
C       -0.00596534       4.26037851       1.65271197
C       -4.54237788       0.00620045      -1.75593099
C        0.01128049      -4.22103220       1.64472595
C        4.55942852       0.02957604      -1.73900615
C       -4.74905544      -0.65991046      -2.97792543
C       -5.99975908      -0.67540265      -3.55981072
N       -7.04999154      -0.05523662      -2.96815096
C       -6.88799665       0.58642052      -1.78773522
C       -5.65403655       0.63093924      -1.16703154
C        1.18768694       4.78902326       2.27878962
C        1.14113522       5.78534311       3.20562790
N       -0.04239137       6.33416256       3.63422149
C       -1.20984709       5.80483024       3.14194273
C       -1.22264804       4.80783709       2.21478035
C        5.66580840      -0.59717095      -1.14275033
C        6.90079034      -0.56758922      -1.76252510
N        7.06849246       0.06391165      -2.94729464
C        6.02344760       0.68669003      -3.54566641
C        4.77219818       0.68663290      -2.96458889
C        1.22485221      -4.77014173       2.20283688
C        1.20877010      -5.77340885       3.12555368
N        0.04102546      -6.30085413       3.61142640
C       -1.13949115      -5.75008689       3.18585089
C       -1.18305789      -4.74729327       2.26345975
C       -0.05629370       7.49052937       4.53115298
C       -8.38062219      -0.11910311      -3.61514254
C        0.05139739      -7.46235997       4.50586496
C        8.38669935       0.06282998      -3.62222417
Co       0.00822831       0.01592340      -0.09406865
H        4.17142353      -2.75792131      -1.43273242
H        2.47048468      -4.50019863      -0.31652786
H       -2.56586316      -4.46086566      -0.13766592
H       -4.26328892      -2.70491944      -1.23860921
H       -4.14994551       2.78883479      -1.43583554
H       -2.45336866       4.53341937      -0.31160263
H        2.57178772       4.49668875      -0.12299397
H        4.27414855       2.73616365      -1.21601265
H       -3.92859992      -1.15922772      -3.47810811
H       -6.20079791      -1.16960376      -4.50180226
H       -7.76906830       1.04693766      -1.36034142
H       -5.56411719       1.14071956      -0.21624556
H        2.15889083       4.37616696       2.04196001
H        2.03824932       6.18341096       3.66559276
H       -2.12386349       6.21967513       3.55080569
H       -2.18644768       4.41330775       1.92243577
H        5.57080001      -1.09863031      -0.18804667
H        7.77714209      -1.03447953      -1.33253531
H        6.22932003       1.16710903      -4.49375163
H        3.95604275       1.18908251      -3.46871983
H        2.18986566      -4.37882862       1.91087916
H        2.12147644      -6.19518554       3.52958015
H       -2.03826780      -6.15225040       3.63841659
H       -2.15361038      -4.33466126       2.02431813
H       -0.01703771       8.42553461       3.96169698
H       -0.96849143       7.47428706       5.13086516
H        0.80485403       7.44229596       5.20074215
H       -8.77099064      -1.13412548      -3.52268408
H       -9.05022461       0.58334799      -3.12212727
H       -8.27553498       0.14903283      -4.66684397
H        0.96567069      -7.45245843       5.10175441
H       -0.80806875      -7.41162851       5.17679384
H        0.00572879      -8.39171321       3.92913961
H        8.63570539       1.08340169      -3.91477844
H        9.13957960      -0.31659837      -2.93362356
H        8.33174271      -0.57880808      -4.50341600
O       -0.09620638      -0.24036913       2.19648509
H       -1.04656070      -0.07037478       2.30966314
H       -0.02575382      -1.21281304       2.22041647
