# Supplementary material for: Self-Assembled Liposomes Enhance Electron Transfer for Efficient Photocatalytic CO2 Reduction
Source: J Am Chem Soc. 2022 May 20;144(21):9399–412. doi: 10.1021/jacs.2c01725 (PMC9164230; doi:10.1021/jacs.2c01725)
Supplement: Supplementary file 2 — ja2c01725_si_002.zip [file ja2c01725_si_002.zip › Coordinates/CoP_H2O/[CoP(H2O)]+2_M_4.xyz]

92

C       -2.67786426       1.25101287      -0.57506694
C       -3.21036029       2.56315686      -0.77600093
C       -2.33383004       3.45379997      -0.18899624
C       -1.23298158       2.69339266       0.30355439
N       -1.43574626       1.36651084       0.03499575
C       -3.28315646      -0.00877949      -0.88676449
C        0.00421734       3.22773399       0.83918928
C        1.22677235       2.67315773       0.32090170
C        2.43034813       3.39361942      -0.01598264
C        3.25625990       2.51443499      -0.66583919
C        2.57895667       1.24657392      -0.69416527
N        1.33476003       1.38556626      -0.10427004
C        3.13825358       0.01482507      -1.08101755
C        2.56357258      -1.23691603      -0.78992381
C        3.14558033      -2.53439078      -0.97941393
C        2.32309081      -3.43503168      -0.34735505
C        1.20814872      -2.69395630       0.17751591
N        1.34880241      -1.37837237      -0.13679543
C        0.03470427      -3.22498874       0.83368344
C       -1.23919146      -2.67180448       0.44228489
C       -2.47594366      -3.37037573       0.28687866
C       -3.36935567      -2.48916664      -0.28557285
C       -2.68452036      -1.24768217      -0.46621653
N       -1.38796766      -1.38645129      -0.02351626
C        0.14343254      -4.26334090       1.81160900
C        4.46120991       0.05098789      -1.74546010
C        0.00142389       4.29420957       1.78849967
C       -4.56149887      -0.07599080      -1.55824202
C        4.64452938       0.78314758      -2.93385940
C        5.87841660       0.81597123      -3.54906372
N        6.93705811       0.15231825      -3.02197996
C        6.79838458      -0.55322144      -1.87527749
C        5.58131864      -0.61939788      -1.22483343
C       -0.97524059      -4.72353414       2.58550149
C       -0.85662342      -5.72393221       3.51012449
N        0.34112083      -6.32403013       3.77455306
C        1.45520583      -5.85637028       3.13635392
C        1.39062776      -4.85421273       2.20836594
C       -5.65657399       0.80514388      -1.29539272
C       -6.84699517       0.69071527      -1.96113743
N       -7.04503599      -0.26254340      -2.92341121
C       -6.02316770      -1.13480209      -3.20771088
C       -4.82684984      -1.07371045      -2.54861306
C       -1.20505946       4.88233004       2.29886942
C       -1.18439200       5.90884664       3.20161724
N       -0.01542723       6.41038681       3.69935819
C        1.15760425       5.82115792       3.31957478
C        1.19172492       4.79294028       2.41923146
C        0.42973750      -7.46403565       4.69674352
C        8.25105613       0.24058856      -3.69848407
C       -0.01369375       7.57644394       4.59269183
C       -8.29572884      -0.32302190      -3.68828027
Co      -0.03497731       0.00081919      -0.05606807
H       -4.11528105       2.81776812      -1.30570430
H       -2.41159931       4.53231825      -0.18211009
H        2.60274612       4.44847713       0.14057951
H        4.23925759       2.72066218      -1.06540994
H        4.05439079      -2.75667105      -1.52021386
H        2.43702504      -4.50935082      -0.32055604
H       -2.65022906      -4.41482307       0.50235003
H       -4.40379063      -2.68555491      -0.52867988
H        3.81743479       1.31772673      -3.38443651
H        6.05988842       1.35770581      -4.46870671
H        7.68503484      -1.04554733      -1.49772782
H        5.51279387      -1.17891683      -0.30058496
H       -1.94544482      -4.26030442       2.48256069
H       -1.70351978      -6.07659315       4.08581102
H        2.39389508      -6.31628586       3.42020001
H        2.32748764      -4.50417466       1.80085661
H       -5.59059399       1.54148697      -0.50574104
H       -7.69408959       1.32898804      -1.74199194
H       -6.22000808      -1.85602462      -3.99126806
H       -4.05363262      -1.78004580      -2.82565677
H       -2.17254490       4.50940755       1.99505936
H       -2.09393980       6.36455137       3.57329502
H        2.05599837       6.20564744       3.78698413
H        2.15390327       4.34077166       2.22655334
H        0.36052852      -8.40306900       4.13992848
H        1.38116129      -7.42506477       5.22949844
H       -0.38628532      -7.40782481       5.41814290
H        8.65778778       1.24287754      -3.55214869
H        8.92338305      -0.50036389      -3.26962574
H        8.11529880       0.04171826      -4.76186912
H       -0.95824930       7.61485493       5.13660412
H        0.80592204       7.48401056       5.30692939
H        0.11024526       8.49461255       4.01108443
H       -8.59296330      -1.36566831      -3.81813469
H       -9.07784854       0.20446162      -3.14144902
H       -8.16216009       0.14297666      -4.66948621
O       -0.20786038      -0.02615866      -2.40236475
H       -0.28064964      -0.99082536      -2.49685624
H       -1.12533215       0.28708748      -2.48701502
