# Supplementary material for: Self-Assembled Liposomes Enhance Electron Transfer for Efficient Photocatalytic CO2 Reduction
Source: J Am Chem Soc. 2022 May 20;144(21):9399–412. doi: 10.1021/jacs.2c01725 (PMC9164230; doi:10.1021/jacs.2c01725)
Supplement: Supplementary file 2 — ja2c01725_si_002.zip [file ja2c01725_si_002.zip › Coordinates/CoP_H2O/[CoP(H2O)]+2_M_6.xyz]

92

C        2.63693297      -1.10365582      -0.88350815
C        3.12636862      -2.40214178      -1.25287789
C        2.31590175      -3.33406706      -0.63503709
C        1.31561821      -2.60559402       0.07290591
N        1.48379290      -1.27411422      -0.11600244
C        3.17946515       0.17499828      -1.15817176
C        0.17337849      -3.16299977       0.82015666
C       -1.11233949      -2.70450455       0.41600834
C       -2.35716985      -3.41341878       0.37132228
C       -3.26434457      -2.58965997      -0.25874534
C       -2.57695711      -1.37343484      -0.58146325
N       -1.28474536      -1.46114649      -0.17171555
C       -3.18913754      -0.17732002      -1.15553658
C       -2.64528556       1.10243316      -0.88667429
C       -3.13815540       2.40073516      -1.25424774
C       -2.32792070       3.33326394      -0.63768071
C       -1.32458616       2.60486910       0.06725522
N       -1.49023827       1.27476086      -0.12374439
C       -0.18263624       3.16263567       0.81592022
C        1.10450329       2.70624717       0.41019559
C        2.35154188       3.41148372       0.37012073
C        3.25750679       2.58619503      -0.25911932
C        2.56782988       1.37197006      -0.58542082
N        1.27484820       1.46179671      -0.18027193
C       -0.38499479       4.14104131       1.83364167
C       -4.39719397      -0.35211816      -1.92496766
C        0.37542997      -4.14000285       1.83731313
C        4.38528789       0.34886876      -1.93124511
C       -4.56400737      -1.47264665      -2.79664668
C       -5.69193209      -1.62930450      -3.55464433
N       -6.72852686      -0.73486213      -3.48962416
C       -6.63251680       0.32577142      -2.63457492
C       -5.51206775       0.53875541      -1.87549298
C        0.66396719       4.58900377       2.70327823
C        0.44512807       5.53831122       3.66304716
N       -0.78889746       6.09061262       3.86076006
C       -1.83739741       5.64151655       3.10704667
C       -1.67279522       4.69465855       2.13396751
C        5.50065785      -0.54120462      -1.88382722
C        6.61986115      -0.32682168      -2.64480578
N        6.71723477       0.73902985      -3.49234410
C        5.67599427       1.62735718      -3.56260312
C        4.54889054       1.46891924      -2.80366808
C        1.66259735      -4.69590595       2.13825829
C        1.82587324      -5.64157781       3.11243510
N        0.77678017      -6.08757019       3.86772969
C       -0.45639313      -5.53252973       3.66990309
C       -0.67375914      -4.58432258       2.70895836
C       -0.98269710       7.17718987       4.83160798
C       -7.94987194      -0.97415699      -4.27128247
C        0.96883782      -7.17323361       4.83957173
C        7.89535264       0.92803796      -4.35068363
Co      -0.00775160       0.00001450      -0.04095024
H        3.96113068      -2.61507532      -1.90289450
H        2.38872476      -4.41139094      -0.69780408
H       -2.51973526      -4.43338631       0.68913406
H       -4.30167661      -2.80533402      -0.47206393
H       -3.97504865       2.61289271      -1.90170227
H       -2.40258309       4.41055223      -0.69896410
H        2.51648819       4.43032245       0.69010387
H        4.29584315       2.79933319      -0.47018402
H       -3.77024604      -2.20156555      -2.90506510
H       -5.81658965      -2.45006472      -4.25000216
H       -7.49744290       0.97484563      -2.57884336
H       -5.52305084       1.36939947      -1.18306043
H        1.65094465       4.15144488       2.65054087
H        1.23257546       5.88277420       4.32165531
H       -2.80355949       6.07758335       3.32891191
H       -2.55382160       4.37045051       1.59732163
H        5.51468305      -1.37025130      -1.18949873
H        7.48387400      -0.97742597      -2.59393895
H        5.79713022       2.44642514      -4.26044041
H        3.75505365       2.19817070      -2.90929855
H        2.54424114      -4.37426336       1.60097594
H        2.79127642      -6.07924849       3.33454859
H       -1.24392324      -5.87397650       4.33002756
H       -1.65957272      -4.14413143       2.65599952
H       -0.91826557       8.14484310       4.32588208
H       -1.96292574       7.07342884       5.29946522
H       -0.21094666       7.11515747       5.59939739
H       -8.55801755      -1.74455263      -3.78850213
H       -8.52136246      -0.04857094      -4.34003159
H       -7.67688527      -1.30107112      -5.27646135
H        1.94948651      -7.07101540       5.30700107
H        0.19763767      -7.10879931       5.60776258
H        0.90229143      -8.14164659       4.33545615
H        8.22440135       1.96765046      -4.29316735
H        8.69927781       0.27827819      -4.00529685
H        7.64492068       0.67910064      -5.38574395
O        0.14704762       0.01016834       2.24562791
H        1.01884758      -0.41758599       2.30640786
H        0.32325069       0.94551432       2.44716452
