# Supplementary material for: Self-Assembled Liposomes Enhance Electron Transfer for Efficient Photocatalytic CO2 Reduction
Source: J Am Chem Soc. 2022 May 20;144(21):9399–412. doi: 10.1021/jacs.2c01725 (PMC9164230; doi:10.1021/jacs.2c01725)
Supplement: Supplementary file 2 — ja2c01725_si_002.zip [file ja2c01725_si_002.zip › Coordinates/CoP_H2O/[CoP(H2O)]+3_M_1.xyz]

92

C       -2.62011558       1.24184925      -0.77366170
C       -3.23263513       2.53326639      -0.85860901
C       -2.37651345       3.42921897      -0.26904552
C       -1.20949471       2.69508328       0.12913877
N       -1.35391929       1.38181689      -0.22012404
C       -3.18483150       0.00399635      -1.11969419
C        0.00728164       3.22839995       0.68267762
C        1.23287367       2.68159183       0.17468721
C        2.44903600       3.38693818      -0.12119940
C        3.29811183       2.49012993      -0.71777241
C        2.62334676       1.22712736      -0.75831175
N        1.34664730       1.38147602      -0.24133140
C        3.18504323      -0.00801940      -1.12043968
C        2.58983000      -1.24350816      -0.83809672
C        3.16061848      -2.54782376      -0.98989065
C        2.32492517      -3.42750921      -0.34537157
C        1.20854355      -2.67224698       0.14888313
N        1.36921358      -1.36442104      -0.17358568
C       -0.00584414      -3.20350335       0.73765620
C       -1.23120346      -2.65997977       0.18835126
C       -2.39647160      -3.39491855      -0.21964410
C       -3.22899765      -2.51465605      -0.86605532
C       -2.59451013      -1.23120470      -0.82335380
N       -1.36221259      -1.36261890      -0.18790614
C        0.00938753      -4.23638768       1.69930235
C        4.52025852       0.01168407      -1.76852146
C       -0.00864746       4.28394678       1.66052337
C       -4.52050529      -0.01395912      -1.76635079
C        4.70990926       0.70041131      -2.97908267
C        5.95104396       0.71315866      -3.58303074
N        7.00367907       0.07176533      -3.02046359
C        6.85681770      -0.59047937      -1.85036356
C        5.63260594      -0.63508361      -1.20879378
C       -1.18337996      -4.76184223       2.31346649
C       -1.13862225      -5.77461316       3.22687016
N        0.04222287      -6.32926424       3.64084980
C        1.20902880      -5.80277670       3.15673942
C        1.22348433      -4.78969495       2.24267205
C       -5.65069188       0.55658648      -1.16131976
C       -6.87455592       0.52015270      -1.80388433
N       -7.00483323      -0.06377832      -3.01661310
C       -5.93479931      -0.63270129      -3.62314511
C       -4.69266643      -0.62329413      -3.02165541
C       -1.21702301       4.83351051       2.19351467
C       -1.20469287       5.83542936       3.12726204
N       -0.04102670       6.33733921       3.62699994
C        1.13445651       5.78337901       3.22167482
C        1.17613456       4.78055807       2.28834227
C        0.05339911      -7.49267875       4.53467178
C        8.32432732       0.13456119      -3.68984443
C       -0.06572125       7.46751903       4.56937309
C       -8.31507607      -0.08427244      -3.70849656
Co       0.00100356       0.01385155      -0.05132638
H       -4.18044540       2.75745910      -1.32647563
H       -2.50318997       4.49983005      -0.20390452
H        2.61826171       4.44445994       0.01650033
H        4.29203765       2.68789396      -1.09406955
H        4.08171634      -2.78403817      -1.50344481
H        2.42680366      -4.50192851      -0.28515914
H       -2.53902496      -4.45932851      -0.09876680
H       -4.19865782      -2.72831624      -1.29365222
H        3.88636937       1.21654203      -3.45694983
H        6.14079441       1.22201622      -4.51949975
H        7.73993356      -1.06906542      -1.44786018
H        5.55376402      -1.16336117      -0.26703819
H       -2.15380267      -4.34470130       2.08207785
H       -2.03626423      -6.18027436       3.67806324
H        2.12211673      -6.23126694       3.55212710
H        2.18820680      -4.39734785       1.95150351
H       -5.58654485       1.01763639      -0.18383504
H       -7.77008889       0.94397996      -1.36923769
H       -6.11179553      -1.07823825      -4.59382082
H       -3.85534001      -1.08036499      -3.53430644
H       -2.18295849       4.45433243       1.89490061
H       -2.11774626       6.26692249       3.51835511
H        2.03255826       6.17073314       3.68631163
H        2.14463335       4.35592642       2.06965992
H       -0.00586419      -8.41880245       3.95466123
H        0.97450484      -7.49022084       5.11953527
H       -0.79851300      -7.43579727       5.21437639
H        8.72617033       1.14343384      -3.58154779
H        8.99386607      -0.58612557      -3.22416039
H        8.19685473      -0.10900855      -4.74481576
H       -0.88463763       7.32951242       5.27724566
H        0.87809738       7.50071808       5.11310539
H       -0.20612445       8.40219112       4.02015951
H       -9.06937460       0.35021527      -3.05528105
H       -8.23713131       0.50022305      -4.62641762
H       -8.57628083      -1.11755688      -3.94009020
O       -0.00444187      -0.10893322       1.99229307
H       -0.79199310      -0.62907765       2.24081568
H        0.75855237      -0.66432838       2.24119046
