# Supplementary material for: Self-Assembled Liposomes Enhance Electron Transfer for Efficient Photocatalytic CO2 Reduction
Source: J Am Chem Soc. 2022 May 20;144(21):9399–412. doi: 10.1021/jacs.2c01725 (PMC9164230; doi:10.1021/jacs.2c01725)
Supplement: Supplementary file 2 — ja2c01725_si_002.zip [file ja2c01725_si_002.zip › Coordinates/CoP_H2O/[CoP(H2O)]+3_M_3.xyz]

92

C        2.63036487      -1.22567535      -0.75269176
C        3.23963206      -2.51887338      -0.89635415
C        2.39531331      -3.42320163      -0.30857271
C        1.23976598      -2.69023496       0.14485928
N        1.38459628      -1.37385840      -0.15787880
C        3.20033776       0.01971066      -1.06115967
C        0.02602758      -3.25497731       0.68185890
C       -1.21071290      -2.70307634       0.19242116
C       -2.40054383      -3.43819493      -0.16162685
C       -3.26129326      -2.55032607      -0.74979828
C       -2.61600428      -1.26650597      -0.72718127
N       -1.35522313      -1.40025813      -0.16890767
C       -3.20752565      -0.03384866      -1.05191928
C       -2.63938478       1.21615527      -0.75637860
C       -3.25000568       2.50752193      -0.90389001
C       -2.40333618       3.41651958      -0.32496659
C       -1.24488381       2.68802913       0.12486999
N       -1.39056241       1.36885368      -0.17051344
C       -0.02842004       3.25196079       0.65956503
C        1.20782099       2.70028269       0.16542329
C        2.39747245       3.43165879      -0.19217601
C        3.25764086       2.53937530      -0.77649608
C        2.61180193       1.25696978      -0.74711149
N        1.35106429       1.39461420      -0.19030872
C       -0.05362921       4.33751362       1.59572554
C       -4.54776529      -0.06762925      -1.68978261
C        0.05456149      -4.34190663       1.61676499
C        4.54107361       0.04604874      -1.69824697
C       -4.73261249      -0.72397712      -2.91923279
C       -5.97661134      -0.74173526      -3.51686086
N       -7.03722753      -0.13433429      -2.93198070
C       -6.89602198       0.49345571      -1.74212488
C       -5.66997410       0.53956321      -1.10481477
C        1.12900779       4.87446711       2.19956915
C        1.07833871       5.91798704       3.08439103
N       -0.10357821       6.47877393       3.46791272
C       -1.26358662       5.93868515       2.99796622
C       -1.26754335       4.89421937       2.11288133
C        5.66166620      -0.55560665      -1.10510143
C        6.89055517      -0.51031069      -1.73732632
N        7.03559221       0.11173269      -2.92930090
C        5.97513185       0.70928748      -3.52511841
C        4.72881381       0.69266561      -2.93269488
C        1.27019652      -4.89783692       2.13057669
C        1.26961615      -5.94382714       3.01400787
N        0.11139117      -6.48582009       3.48589100
C       -1.07195967      -5.92530289       3.10669027
C       -1.12577956      -4.88033560       2.22363208
C       -0.12514842       7.66046415       4.34380596
C       -8.35965919      -0.19524582      -3.59778182
C        0.13643225      -7.66844277       4.36046609
C        8.35037739       0.13881688      -3.61205916
Co      -0.00273942      -0.00338749      -0.04529811
H        4.17861264      -2.73209634      -1.38632455
H        2.51602310      -4.49631322      -0.27346290
H       -2.54074567      -4.50426698      -0.05850005
H       -4.24523754      -2.76161596      -1.14391704
H       -4.19197608       2.71755099      -1.38948428
H       -2.52554327       4.48960698      -0.29373607
H        2.53895643       4.49800391      -0.09332976
H        4.24201818       2.74769224      -1.17120828
H       -3.90255501      -1.20949899      -3.41741233
H       -6.16154652      -1.22600475      -4.46716727
H       -7.78532346       0.94409100      -1.32137086
H       -5.59629181       1.04072755      -0.14791490
H        2.10112241       4.44932064       1.99724775
H        1.97252685       6.33694579       3.52909904
H       -2.18066136       6.37526373       3.37357044
H       -2.22959878       4.48744837       1.83805824
H        5.58548714      -1.04866254      -0.14420079
H        7.77886988      -0.95680532      -1.31065575
H        6.16321863       1.18359238      -4.47996531
H        3.89974746       1.17394520      -3.43662754
H        2.23121862      -4.48909515       1.85522391
H        2.18808691      -6.37983569       3.38683810
H       -1.96455391      -6.34531153       3.55356932
H       -2.09868931      -4.45491662       2.02601063
H       -0.08315570       8.57030660       3.73893059
H       -1.04242371       7.65439541       4.93348953
H        0.73357444       7.62668673       5.01511804
H       -8.76258748      -1.20391340      -3.49092838
H       -9.02701910       0.52553921      -3.12898226
H       -8.23523890       0.05117731      -4.65243449
H        1.05444472      -7.66121331       4.94900006
H       -0.72153429      -7.63710771       5.03284325
H        0.09547779      -8.57762190       3.75453514
H        8.60631366       1.17300496      -3.84497300
H        9.10325929      -0.28835010      -2.95225102
H        8.28272415      -0.44887808      -4.52889106
O        0.02829458       0.13052887       2.21906891
H       -0.60755563       0.84300208       2.40402862
H        0.89736264       0.53388966       2.38586422
