# Supplementary material for: Self-Assembled Liposomes Enhance Electron Transfer for Efficient Photocatalytic CO2 Reduction
Source: J Am Chem Soc. 2022 May 20;144(21):9399–412. doi: 10.1021/jacs.2c01725 (PMC9164230; doi:10.1021/jacs.2c01725)
Supplement: Supplementary file 2 — ja2c01725_si_002.zip [file ja2c01725_si_002.zip › Coordinates/CoP_H2O/[CoP(H2O)]+3_M_5.xyz]

92

C        2.58428018      -1.06115533      -0.91260319
C        3.18605908      -2.34354723      -1.19954254
C        2.41954699      -3.28645868      -0.57676430
C        1.32296490      -2.58594078       0.06193459
N        1.40321038      -1.27272691      -0.19416956
C        3.10233345       0.20608675      -1.15187296
C        0.20941850      -3.18238165       0.80003795
C       -1.09371340      -2.72862570       0.44463180
C       -2.31986490      -3.47304076       0.40806759
C       -3.26932129      -2.65397737      -0.15830196
C       -2.62604009      -1.40787055      -0.45825375
N       -1.31852831      -1.47128750      -0.09338106
C       -3.28643851      -0.21433608      -0.97862329
C       -2.75165608       1.07181035      -0.72758075
C       -3.28479710       2.35552446      -1.08325399
C       -2.45265532       3.31014456      -0.53330002
C       -1.40108704       2.60788655       0.12142010
N       -1.55684946       1.26924276      -0.03246726
C       -0.21676359       3.20930784       0.76062806
C        1.04440546       2.74963909       0.29853926
C        2.25156283       3.51243001       0.08663807
C        3.13225083       2.68793801      -0.56188125
C        2.48478542       1.40932629      -0.69710425
N        1.21778005       1.47648823      -0.18770924
C       -0.34870490       4.24659327       1.74336271
C       -4.52958744      -0.39776862      -1.69185962
C        0.44218825      -4.18119100       1.80091074
C        4.40667541       0.33343556      -1.84626360
C       -4.70976599      -1.48913807      -2.59418414
C       -5.87229037      -1.64944692      -3.29871616
N       -6.92513689      -0.78773266      -3.14584242
C       -6.81334444       0.24365803      -2.25983780
C       -5.66000864       0.45994911      -1.55050992
C        0.75708467       4.71559867       2.51512768
C        0.60674964       5.70739157       3.45002798
N       -0.60809461       6.26601456       3.70723980
C       -1.70461381       5.80084025       3.04717356
C       -1.60858497       4.81523386       2.09835826
C        5.55820797      -0.33050041      -1.39653914
C        6.75134755      -0.19138863      -2.08188089
N        6.83067676       0.58483579      -3.18612715
C        5.73978305       1.25077493      -3.63776384
C        4.52710935       1.14602707      -2.98771345
C        1.73655693      -4.71530365       2.09456632
C        1.91727909      -5.67206050       3.05782740
N        0.87987791      -6.14064257       3.80869110
C       -0.35782653      -5.60109879       3.62551595
C       -0.59240678      -4.64364644       2.67458434
C       -0.73429660       7.38152268       4.66207152
C       -8.17731497      -1.02890912      -3.87905282
C        1.09803399      -7.22627315       4.77859766
C        8.10352475       0.70224364      -3.93558750
Co      -0.05842539       0.00271198      -0.00868435
H        4.07210774      -2.51313789      -1.79399568
H        2.55503371      -4.35830294      -0.59701871
H       -2.44278087      -4.50891299       0.68895118
H       -4.30659835      -2.89140761      -0.34529973
H       -4.16008465       2.54453391      -1.68547228
H       -2.54206138       4.38434140      -0.61843673
H        2.38469238       4.56117611       0.30960651
H        4.12917077       2.93414957      -0.89865954
H       -3.90392525      -2.19093134      -2.77093364
H       -6.01142443      -2.44780335      -4.01687659
H       -7.68994176       0.86737666      -2.13752007
H       -5.65366629       1.26654780      -0.82982597
H        1.73717938       4.27129078       2.41396465
H        1.43866848       6.07653876       4.03598650
H       -2.65163157       6.25237884       3.31490311
H       -2.52340779       4.47758396       1.63221659
H        5.53660141      -0.94232697      -0.50364110
H        7.66122664      -0.68491901      -1.76661389
H        5.87624048       1.85299168      -4.52689108
H        3.67364410       1.68722361      -3.37716699
H        2.61933832      -4.36907707       1.57692071
H        2.89078728      -6.09530606       3.27159021
H       -1.13890892      -5.95966204       4.28383503
H       -1.58392572      -4.21634642       2.63555543
H       -0.69184157       8.33039225       4.12129946
H       -1.68565605       7.29807180       5.18816810
H        0.08273727       7.33100064       5.38154625
H       -8.73157876      -1.84607345      -3.40926468
H       -8.78166075      -0.12225894      -3.86688369
H       -7.94485494      -1.29038198      -4.91305011
H        2.05446572      -7.07439083       5.28102638
H        0.29684878      -7.21288558       5.51742227
H        1.10245279      -8.18822059       4.25922284
H        8.31476695       1.75766916      -4.10875496
H        8.90517031       0.25743416      -3.34912959
H        8.00052717       0.17680696      -4.88667520
O        0.00635545       0.02358010       2.24553587
H        0.67658359       0.68188730       2.49662499
H       -0.84276566       0.44255284       2.46840391
