# Supplementary material for: Self-Assembled Liposomes Enhance Electron Transfer for Efficient Photocatalytic CO2 Reduction
Source: J Am Chem Soc. 2022 May 20;144(21):9399–412. doi: 10.1021/jacs.2c01725 (PMC9164230; doi:10.1021/jacs.2c01725)
Supplement: Supplementary file 2 — ja2c01725_si_002.zip [file ja2c01725_si_002.zip › Coordinates/CoP_H2O/[CoP(H2O)]+4_M_2.xyz]

92

C       -2.65101977       1.50388420      -0.03767131
C       -4.08133263       1.29772230      -0.06267115
C       -4.28280223      -0.04324648      -0.08238389
C       -2.97605160      -0.66094611      -0.08830658
N       -1.98713755       0.29745548      -0.05766523
C       -2.04652144       2.76395981      -0.03758795
C       -2.76761109      -2.04293549      -0.08000436
C       -1.50796541      -2.64836065      -0.05722702
C       -1.29890699      -4.07774043      -0.07176489
C        0.04269191      -4.27759026      -0.05464844
C        0.65943556      -2.97108950      -0.05509709
N       -0.30113897      -1.98240509      -0.05148951
C        2.04089178      -2.76023742      -0.03177229
C        2.64616890      -1.50029717      -0.03286415
C        4.07575167      -1.29307431      -0.06003054
C        4.27698066       0.04827066      -0.08157348
C        2.97109722       0.66602603      -0.08589676
N        1.98152983      -0.29288733      -0.05267150
C        2.76097802       2.04770850      -0.07976645
C        1.50072182       2.65178702      -0.05940539
C        1.29252613       4.08202900      -0.07211598
C       -0.04862065       4.28201094      -0.05662315
C       -0.66508921       2.97457976      -0.06000350
N        0.29448294       1.98667698      -0.05746277
Co      -0.00433624       0.00374424       0.00940472
H       -4.83276943       2.07312656      -0.07232603
H       -5.22919793      -0.56308141      -0.08710364
H       -2.07246403      -4.83058653      -0.09716168
H        0.56287344      -5.22369736      -0.04060176
H        4.82766840      -2.06791257      -0.07013963
H        5.22346227       0.56795121      -0.08852038
H        2.06648791       4.83453242      -0.09526337
H       -0.56906949       5.22790238      -0.04167374
H        5.65332174       5.23072118       1.76959590
H        3.64083177       3.77059375       1.87701037
C        5.37888617       4.58082406       0.94920929
C        4.26420788       3.76279861       0.99128714
H        7.42692984       6.05495164       0.73949592
H        8.27225542       4.84975537      -0.26892887
C        7.38058949       5.47164954      -0.17805169
N        6.18695678       4.59417379      -0.13497013
C        3.95779123       2.93374686      -0.09740417
H        7.29573310       6.13849323      -1.03713663
C        5.91954401       3.80291297      -1.20181220
C        4.81860991       2.96986024      -1.20697694
H        6.60622980       3.87146261      -2.03591729
H        4.62701861       2.35621575      -2.07871057
H       -3.88806397       6.64792312      -1.89433150
H       -2.38231044       4.66898351      -1.99614506
C       -3.81577455       5.94646347      -1.07367174
C       -2.98454315       4.84159206      -1.11259160
H       -5.31169651       7.97770019      -0.84509138
H       -6.52222963       7.02530542       0.05737745
C       -5.48755872       7.37124182       0.04120236
N       -4.58964506       6.19259182       0.00765530
C       -2.93425170       3.95952469      -0.02350926
H       -5.26982218       7.95407991       0.93694162
C       -4.56616789       5.35774961       1.07448139
C       -3.75246826       4.24235151       1.08272757
H       -5.20805995       5.62043018       1.90574183
H       -3.74972839       3.59926351       1.95428766
H        5.20986052      -5.60900096       1.90525823
H        3.74328194      -3.59923123       1.95877747
C        4.56790864      -5.35228726       1.07300090
C        3.74683170      -4.23915370       1.08492315
H        6.19459729      -7.26640419      -0.82648280
H        6.01045982      -7.42870385       0.94062520
C        5.48054965      -7.36930555      -0.00806679
N        4.59479099      -6.18104118       0.00490343
C        2.92878739      -3.95578488      -0.01817756
H        4.87040707      -8.26242462      -0.14870496
C        3.81557483      -5.93530970      -1.07602734
C        2.98017806      -4.83668784      -1.11131716
H        3.89523975      -6.63735882      -1.89625505
H        2.37630075      -4.66279129      -1.99350600
H       -5.66211553      -5.22630115       1.76544687
H       -3.64881036      -3.76750855       1.87484073
C       -5.38712366      -4.57566795       0.94582534
C       -4.27191054      -3.75844099       0.98894022
H       -7.43616549      -6.04825414       0.73406185
H       -8.28073192      -4.84059542      -0.27204696
C       -7.38959993      -5.46345874      -0.18252122
N       -6.19517937      -4.58713569      -0.13838551
C       -3.96485655      -2.92819607      -0.09870980
H       -7.30565391      -6.12891520      -1.04277435
C       -5.92716339      -3.79475796      -1.20424998
C       -4.82570371      -2.96243883      -1.20836123
H       -6.61390865      -3.86178778      -2.03843005
H       -4.63369592      -2.34786360      -2.07934682
O        0.03450022      -0.03032022       2.26976299
H        0.98360000      -0.05023423       2.48223977
H       -0.28247959      -0.92016140       2.50185903
