# Supplementary material for: Self-Assembled Liposomes Enhance Electron Transfer for Efficient Photocatalytic CO2 Reduction
Source: J Am Chem Soc. 2022 May 20;144(21):9399–412. doi: 10.1021/jacs.2c01725 (PMC9164230; doi:10.1021/jacs.2c01725)
Supplement: Supplementary file 2 — ja2c01725_si_002.zip [file ja2c01725_si_002.zip › Coordinates/CoP_H2O/[CoP(H2O)]+4_M_4.xyz]

92

C        2.96755115      -0.44639419       0.35185799
C        4.21472971       0.26859712       0.42484497
C        3.94759613       1.55675534       0.07047575
C        2.52970861       1.62879022      -0.20365638
N        1.93957910       0.43365299      -0.01482537
C        2.82485643      -1.82007788       0.43958596
C        1.84233075       2.86110101      -0.53258570
C        0.46572266       3.00773109      -0.35335051
C       -0.27690779       4.24883176      -0.44694278
C       -1.54975850       3.97983749      -0.05063953
C       -1.61806887       2.56118242       0.18957156
N       -0.39198297       1.97711139      -0.00153990
C       -2.80334777       1.85834501       0.51308263
C       -2.94788628       0.48388749       0.43627117
C       -4.19331314      -0.23015546       0.53927130
C       -3.93567231      -1.51910274       0.18026631
C       -2.52493063      -1.59394562      -0.12548262
N       -1.92817710      -0.39839347       0.05025837
C       -1.84732224      -2.82602958      -0.47182723
C       -0.46582829      -2.97150484      -0.33395214
C        0.27258918      -4.21513652      -0.43912110
C        1.55523046      -3.94496814      -0.07842186
C        1.63104661      -2.52379900       0.15013104
N        0.40230100      -1.94040907      -0.01394341
Co       0.00787809       0.01681966       0.05624033
H        5.17331666      -0.15918478       0.68054690
H        4.64175756       2.38228150       0.01839345
H        0.11304601       5.20380228      -0.76210313
H       -2.36652943       4.68085239       0.03637548
H       -5.14523135       0.19903070       0.81662372
H       -4.63220749      -2.34347339       0.14503319
H       -0.12706893      -5.17179298      -0.73643594
H        2.37293279      -4.64654598      -0.00718058
H       -3.43086716      -7.24015285      -0.37026831
H       -1.98905732      -5.43902466       0.51036776
C       -3.44326423      -6.24769516      -0.80169258
C       -2.63394050      -5.23307094      -0.33405540
H       -5.02745272      -8.01466909      -1.70918653
H       -6.19603855      -6.82354600      -2.33452795
C       -5.15139116      -7.13802626      -2.34252989
N       -4.31164926      -6.03904867      -1.82063377
C       -2.68853793      -3.94644057      -0.91087268
H       -4.83847075      -7.37102858      -3.36239407
C       -4.41007432      -4.80596978      -2.38652687
C       -3.63165454      -3.76013705      -1.94854130
H       -5.11917448      -4.70565933      -3.19836666
H       -3.73750821      -2.79635517      -2.43190028
H        6.38513707      -4.73346111      -0.46000560
H        4.36498997      -3.46514771      -1.16621945
C        5.83455552      -4.11209559       0.23385165
C        4.70711396      -3.40270605      -0.14060796
H        7.78862254      -5.48623500       1.09385945
H        8.33719841      -4.07536773       2.04128726
C        7.52706170      -4.79027805       1.88854652
N        6.30337349      -4.04807955       1.50036420
C        4.03619726      -2.61031279       0.80001362
H        7.32820997      -5.33889023       2.80938891
C        5.67955900      -3.28403965       2.42853272
C        4.54945456      -2.55806503       2.10456543
H        6.11337252      -3.27952255       3.42024008
H        4.06999742      -1.95874651       2.86885527
H       -6.01169603       3.35033141       3.56179205
H       -3.98079939       2.03309501       2.97429712
C       -5.61018016       3.34356795       2.55713274
C       -4.48292778       2.61747069       2.21299728
H       -8.32239351       4.47135795       1.43607206
H       -7.65886590       4.73862764       3.07092273
C       -7.47454915       4.85607924       2.00494378
N       -6.26243411       4.08597326       1.63488761
C       -4.00664520       2.65041067       0.89651497
H       -7.30807046       5.90823706       1.77054641
C       -5.82676040       4.13244939       0.35333335
C       -4.70728971       3.42554112      -0.04011419
H       -6.40497898       4.74006571      -0.33100397
H       -4.39265428       3.47184696      -1.07537351
H        3.42533570       7.27595581      -0.48974934
H        2.00774417       5.47783997       0.43491590
C        3.42692431       6.28187591      -0.91759920
C        2.63040258       5.26885953      -0.42529344
H        4.98693938       8.04558662      -1.87210593
H        6.13886454       6.85233648      -2.52369338
C        5.09432544       7.16675547      -2.50544777
N        4.26867505       6.06960346      -1.95794785
C        2.67061970       3.97991758      -0.99837199
H        4.75482933       7.39624492      -3.51758560
C        4.35288810       4.83430872      -2.52149018
C        3.58677211       3.78984891      -2.05933970
H        5.04082219       4.73109847      -3.35097743
H        3.68085805       2.82413241      -2.54126354
O        0.08122117       0.04700299       2.30761322
H       -0.72184715      -0.39436594       2.63291633
H       -0.03545081       0.98182817       2.54955382
