# Supplementary material for: Self-Assembled Liposomes Enhance Electron Transfer for Efficient Photocatalytic CO2 Reduction
Source: J Am Chem Soc. 2022 May 20;144(21):9399–412. doi: 10.1021/jacs.2c01725 (PMC9164230; doi:10.1021/jacs.2c01725)
Supplement: Supplementary file 2 — ja2c01725_si_002.zip [file ja2c01725_si_002.zip › Coordinates/CoP_H2O/[CoP(H2O)]+5_M_1.xyz]

92

C       -1.23105763      -2.78296083      -0.14979825
C       -0.87408487      -4.17661998      -0.11895599
C        0.47092597      -4.23660630       0.04979392
C        0.94946085      -2.88038057       0.07403970
N       -0.10219103      -1.99006414      -0.05554138
C       -2.54019768      -2.32099899      -0.24165301
C        2.29187930      -2.53093197       0.18027453
C        2.74987681      -1.21916654       0.09491434
C        4.14164702      -0.85925312       0.05991175
C        4.19661135       0.48684614      -0.10437606
C        2.83885627       0.95947245      -0.15240108
N        1.95240488      -0.09771139      -0.04800382
C        2.49308374       2.30501029      -0.22311534
C        1.18365533       2.76713504      -0.13693479
C        0.82485716       4.15932394      -0.10922219
C       -0.52133227       4.21829702       0.05504593
C       -0.99943893       2.86270955       0.07971718
N        0.05403573       1.97247815      -0.04179375
C       -2.34264218       2.51166812       0.17618505
C       -2.79824426       1.20049382       0.08193399
C       -4.19098673       0.84091123       0.04225775
C       -4.24529215      -0.50404642      -0.12670447
C       -2.88588340      -0.97531843      -0.17325947
N       -2.00111580       0.08092199      -0.06705245
Co      -0.02580951      -0.01000352       0.07984395
H       -1.56400053      -5.00228491      -0.20770788
H        1.08567756      -5.11995318       0.13505783
H        4.96836216      -1.54998343       0.13150511
H        5.07716400       1.10763250      -0.17380853
H        1.51416172       4.98575097      -0.19613759
H       -1.13669706       5.10152506       0.13721822
H       -5.01781981       1.53141734       0.11460066
H       -5.12535739      -1.12509545      -0.19985035
H       -5.52573389       4.94126632       2.59781946
H       -3.84075811       3.11167051       2.39881182
C       -4.97307168       4.76889082       1.68314520
C       -4.03741229       3.76013918       1.55375220
H       -7.24105698       6.18328927       0.95074050
H       -6.01731544       7.23932138       1.72187904
C       -6.26614622       6.65892411       0.83297795
N       -5.24057100       5.60299773       0.65056772
C       -3.35379665       3.59668735       0.34029984
H       -6.26953433       7.30611795      -0.04183868
C       -4.59872916       5.46628277      -0.53084102
C       -3.65227303       4.47196937      -0.71088421
H       -4.86621469       6.16163273      -1.31530563
H       -3.15950050       4.38331360      -1.67136194
H       -5.93528587      -4.51823865      -2.59363086
H       -4.09843543      -2.83640141      -2.44013303
C       -5.36393050      -4.37549992      -1.68532016
C       -4.34464323      -3.44835575      -1.58096655
H       -7.73983679      -5.57733118      -0.91055390
H       -6.61578914      -6.74595721      -1.67085447
C       -6.80741579      -6.13134420      -0.79086968
N       -5.69492079      -5.16284953      -0.63454793
C       -3.64116246      -3.31989601      -0.37464311
H       -6.85770066      -6.76098943       0.09520123
C       -5.03596483      -5.05778944       0.54077204
C       -4.00631482      -4.14521296       0.69572696
H       -5.35766904      -5.71117067       1.34093397
H       -3.50105627      -4.08034547       1.65160643
H        5.29819261       5.69487825       1.38337812
H        3.44246644       4.05618841       1.68112139
C        4.97841149       5.04184990       0.58146331
C        3.95272089       4.12716192       0.72832029
H        6.42262174       7.08678069      -0.28685545
H        7.60734691       5.75312243      -0.13229315
C        6.75399259       6.13264895      -0.69679009
N        5.64286046       5.15568531      -0.59273223
C        3.59384927       3.30511727      -0.34944658
H        7.02262477       6.25414475      -1.74425842
C        5.32001677       4.37324374      -1.64680870
C        4.30119051       3.44104129      -1.55004928
H        5.89151158       4.51722626      -2.55427016
H        4.06056643       2.83347042      -2.41388021
H        5.46174022      -4.96220431       2.61689864
H        3.77866247      -3.13189762       2.40976073
C        4.91388909      -4.78938020       1.69942966
C        3.97941626      -3.78015429       1.56549228
H        7.18578762      -6.20425409       0.97277923
H        5.96022534      -7.25712744       1.74538331
C        6.21069311      -6.67955885       0.85510845
N        5.18614120      -5.62343931       0.66804793
C        3.30174965      -3.61633551       0.34875644
H        6.21483787      -7.32937438      -0.01776515
C        4.55024320      -5.48622321      -0.51651677
C        3.60502907      -4.49154523      -0.70108409
H        4.82133970      -6.18154133      -1.29976469
H        3.11696816      -4.40256105      -1.66393292
O       -0.06177174      -0.02791142       1.98979012
H       -0.03732773       0.88820468       2.33437104
H        0.73502500      -0.46784174       2.34905020
