# Supplementary material for: Self-Assembled Liposomes Enhance Electron Transfer for Efficient Photocatalytic CO2 Reduction
Source: J Am Chem Soc. 2022 May 20;144(21):9399–412. doi: 10.1021/jacs.2c01725 (PMC9164230; doi:10.1021/jacs.2c01725)
Supplement: Supplementary file 2 — ja2c01725_si_002.zip [file ja2c01725_si_002.zip › Coordinates/CoP_H2O/[CoP(H2O)]+5_M_3.xyz]

92

C       -2.64654007       1.37275503       0.20700314
C       -4.05950546       1.12821712       0.08855626
C       -4.21005518      -0.16190244      -0.31790690
C       -2.89475062      -0.73526116      -0.39478032
N       -1.94597610       0.22204019      -0.08781562
C       -2.08639536       2.63215323       0.42546146
C       -2.64103987      -2.09334217      -0.58312260
C       -1.38815125      -2.66015543      -0.35189520
C       -1.12908423      -4.06994656      -0.26519076
C        0.16057431      -4.21543298       0.14393567
C        0.73335797      -2.89837946       0.21624505
N       -0.23193909      -1.95187578      -0.07181772
C        2.08513825      -2.62883455       0.43153362
C        2.64537800      -1.36997296       0.21048354
C        4.05764581      -1.12537038       0.09023938
C        4.20749360       0.16417784      -0.31871904
C        2.89256643       0.73769901      -0.39551653
N        1.94332827      -0.21857034      -0.08315698
C        2.63861526       2.09497065      -0.58971774
C        1.38507542       2.66254426      -0.36363875
C        1.12795329       4.07301860      -0.27421386
C       -0.16084555       4.21865368       0.13673553
C       -0.73492659       2.90126480       0.20690562
N        0.22800710       1.95602329      -0.08710795
Co      -0.00250283       0.00311913       0.01775279
H       -4.83610082       1.85969656       0.25643443
H       -5.13318079      -0.68671166      -0.51434452
H       -1.84369595      -4.85434944      -0.46295535
H        0.67974162      -5.13957689       0.34823849
H        4.83433135      -1.85657570       0.25899049
H        5.13058928       0.68826186      -0.51719076
H        1.84355817       4.85693204      -0.47029482
H       -0.67841698       5.14274905       0.34492244
H        5.79526050       5.45150651       0.26113229
H        3.87435151       4.02873369       0.95194565
C        5.36607529       4.71469183      -0.40484809
C        4.29714229       3.91716760      -0.03890893
H        7.04733181       6.37327009      -1.43200697
H        8.01425161       4.89331416      -1.70752707
C        7.10547966       5.43363131      -1.97944984
N        5.93238640       4.59662188      -1.62769021
C        3.78658535       2.97634973      -0.94390482
H        7.09027686       5.63071666      -3.05059038
C        5.46870361       3.68791074      -2.51654874
C        4.40093190       2.86831381      -2.19931611
H        5.97054196       3.64432732      -3.47436689
H        4.04717000       2.15682922      -2.93541152
H       -4.36640700       6.66446052      -0.30033057
H       -2.81983000       4.86489589      -1.04407616
C       -4.13085274       5.82143620       0.33542631
C       -3.26870502       4.81348013      -0.05982791
H       -5.61515006       7.67098273       1.23190626
H       -6.67608072       6.44922350       1.98746278
C       -5.66583422       6.86012912       1.95586238
N       -4.72815225       5.78585537       1.54732490
C       -3.00286980       3.74347318       0.80474093
H       -5.37434027       7.22509112       2.94111308
C       -4.50005903       4.75756310       2.39846711
C       -3.64637140       3.72806754       2.05174441
H       -5.01493385       4.79418426       3.34996961
H       -3.47775284       2.92329620       2.75678862
H        4.99285755      -4.80096975       3.36639146
H        3.45757350      -2.93304776       2.77169828
C        4.48860334      -4.76344504       2.40993917
C        3.63324225      -3.73221269       2.06203533
H        6.51611905      -6.84964383       1.26274629
H        5.96736738      -6.74613920       2.95863264
C        5.65073396      -6.88114742       1.92627572
N        4.72587848      -5.78254731       1.55455699
C        3.00106626      -3.74049568       0.81200167
H        5.12663826      -7.83163005       1.82045134
C        4.13634410      -5.81156060       0.33580053
C        3.27554245      -4.80581512      -0.05922596
H        4.38320346      -6.65216424      -0.29985835
H        2.83304254      -4.85088871      -1.04669223
H       -5.79595362      -5.45499950       0.25601815
H       -3.88082543      -4.02825676       0.95506546
C       -5.36529364      -4.71734087      -0.40811496
C       -4.29968066      -3.91752224      -0.03756020
H       -7.03081825      -6.38520622      -1.45035314
H       -8.00641366      -4.90883367      -1.71505725
C       -7.09460503      -5.44197847      -1.99098814
N       -5.92616735      -4.60085993      -1.63367845
C       -3.78716699      -2.97566588      -0.94042109
H       -7.07861538      -5.63133069      -3.06347539
C       -5.46109808      -3.69067144      -2.52024563
C       -4.39683748      -2.86840870      -2.19818205
H       -5.95864241      -3.64828040      -3.48034810
H       -4.04153609      -2.15607389      -2.93270630
O       -0.02390845       0.06295791       2.13886940
H        0.86048952       0.18967376       2.52769208
H       -0.39025401      -0.73987154       2.55154804
