# Supplementary material for: Self-Assembled Liposomes Enhance Electron Transfer for Efficient Photocatalytic CO2 Reduction
Source: J Am Chem Soc. 2022 May 20;144(21):9399–412. doi: 10.1021/jacs.2c01725 (PMC9164230; doi:10.1021/jacs.2c01725)
Supplement: Supplementary file 2 — ja2c01725_si_002.zip [file ja2c01725_si_002.zip › Coordinates/CoP_H2O/[CoP(H2O)]0_M_2.xyz]

92

C        2.67253822      -1.16414200      -0.83337796
C        3.21695284      -2.45745659      -1.07169463
C        2.38617011      -3.37633604      -0.43600774
C        1.32104603      -2.64160741       0.13751922
N        1.47966296      -1.31541375      -0.13020458
C        3.22263676       0.12077494      -1.14986718
C        0.13175434      -3.15935290       0.83136749
C       -1.14320170      -2.71593022       0.26743641
C       -2.32138480      -3.46825411       0.02109411
C       -3.21890591      -2.61734635      -0.61136317
C       -2.58069775      -1.35134476      -0.74359159
N       -1.30738914      -1.44263553      -0.20168407
C       -3.19688811      -0.12445594      -1.15940760
C       -2.64166921       1.14655536      -0.80978040
C       -3.17864744       2.44394730      -1.04804849
C       -2.35453201       3.35560624      -0.40046995
C       -1.29420509       2.61614418       0.18195935
N       -1.45370893       1.28929811      -0.08929683
C       -0.11037247       3.15194800       0.86158692
C        1.16688079       2.68502276       0.33514021
C        2.35030151       3.43876997       0.09735426
C        3.24377654       2.59792528      -0.54756978
C        2.60481457       1.33218301      -0.69733006
N        1.33225321       1.41735155      -0.14677190
C       -0.21786781       4.09321072       1.88457597
C       -4.44942918      -0.20967941      -1.87792919
C        0.23083750      -4.06471646       1.88712305
C        4.47294303       0.22840946      -1.86973360
C       -4.66661442      -1.20000687      -2.89161530
C       -5.83507672      -1.27280567      -3.59461628
N       -6.88198525      -0.40976808      -3.34707266
C       -6.73765901       0.52292301      -2.34648017
C       -5.57391914       0.64680493      -1.64094411
C        0.91679812       4.61352959       2.63133776
C        0.77904527       5.55088266       3.60506474
N       -0.44826402       6.05786970       3.97600054
C       -1.56653014       5.53945754       3.35668241
C       -1.48862415       4.59810512       2.38038929
C        5.60040338      -0.63141959      -1.65663249
C        6.76199482      -0.48793632      -2.36130648
N        6.90873758       0.48154335      -3.32672137
C        5.85169928       1.33411239      -3.56502697
C        4.68463064       1.24125156      -2.86158467
C        1.49957674      -4.54617302       2.41015599
C        1.57168232      -5.44625402       3.42467612
N        0.45002452      -5.94487869       4.05349631
C       -0.77719505      -5.47068736       3.64170290
C       -0.91132604      -4.57492493       2.62936077
C       -0.55220580       7.18399441       4.89931837
C       -8.15259761      -0.57095607      -4.05526949
C        0.55121633      -7.03128307       5.02413660
C        8.11218861       0.54047554      -4.15690445
Co       0.01661516      -0.01297080      -0.03142454
H        4.10202204      -2.68971269      -1.64545280
H        2.49828871      -4.45284357      -0.40520830
H       -2.46475666      -4.51547658       0.25264299
H       -4.22928154      -2.85414597      -0.91589269
H       -4.05362822       2.68055414      -1.63540164
H       -2.45905283       4.43278363      -0.37480078
H        2.49480876       4.48416404       0.33509410
H        4.25226872       2.84024712      -0.85354595
H       -3.87030000      -1.88782179      -3.14949087
H       -5.99234201      -1.98958799      -4.39153053
H       -7.60564824       1.13832618      -2.14350774
H       -5.54297839       1.37703601      -0.84299172
H        1.91054344       4.22876115       2.44306601
H        1.62923318       5.93474745       4.15803037
H       -2.51670570       5.92149657       3.71321847
H       -2.41647024       4.21339440       1.97642661
H        5.57449132      -1.37709770      -0.87297725
H        7.63124354      -1.10825087      -2.17856761
H        6.00259877       2.06652433      -4.34857591
H        3.88701398       1.93424335      -3.10101333
H        2.42779689      -4.17690985       1.99236361
H        2.51991074      -5.81087086       3.80379452
H       -1.63192610      -5.84727151       4.19263180
H       -1.90708867      -4.21734921       2.40112649
H       -0.51157045       8.14189646       4.36673623
H       -1.49624031       7.12234759       5.44602975
H        0.26955379       7.14369767       5.61819670
H       -8.74554221      -1.37658223      -3.60843315
H       -8.71665576       0.36145665      -4.00377112
H       -7.95838924      -0.80739203      -5.10410438
H        1.49157829      -6.94342568       5.57334849
H       -0.27489433      -6.96318778       5.73590862
H        0.51672468      -8.01064601       4.53184201
H        8.32026719       1.57860634      -4.42403178
H        8.96003419       0.14473370      -3.59469337
H        7.98156232      -0.04795577      -5.07195346
O       -0.17458247      -0.37330729       2.34020844
H       -1.13481448      -0.25864665       2.24399092
H       -0.04388696      -1.33525544       2.22135718
