# Supplementary material for: Self-Assembled Liposomes Enhance Electron Transfer for Efficient Photocatalytic CO2 Reduction
Source: J Am Chem Soc. 2022 May 20;144(21):9399–412. doi: 10.1021/jacs.2c01725 (PMC9164230; doi:10.1021/jacs.2c01725)
Supplement: Supplementary file 2 — ja2c01725_si_002.zip [file ja2c01725_si_002.zip › Coordinates/CoP_H2O/[CoP(H2O)]0_M_4.xyz]

92

C        2.66741730      -1.20119869      -0.87369762
C        3.19540214      -2.50192345      -1.11003977
C        2.34758414      -3.40952300      -0.48125257
C        1.28804200      -2.66042055       0.08534806
N        1.46742749      -1.33672842      -0.17902051
C        3.23776374       0.07631884      -1.18283762
C        0.08540809      -3.16207476       0.76729921
C       -1.17831710      -2.69776577       0.19435870
C       -2.36539679      -3.43140657      -0.06144780
C       -3.24791030      -2.56419167      -0.69349851
C       -2.59096193      -1.30734798      -0.81696807
N       -1.32112407      -1.41979348      -0.27040992
C       -3.18675830      -0.06906549      -1.22988748
C       -2.61182848       1.19189173      -0.87437130
C       -3.12379251       2.49815110      -1.11546076
C       -2.28659395       3.39533636      -0.46327340
C       -1.24473067       2.63732660       0.12642525
N       -1.42575170       1.31302658      -0.14638803
C       -0.05826657       3.15200343       0.81852057
C        1.21534535       2.66640422       0.30218000
C        2.41473536       3.40059359       0.07896365
C        3.29771431       2.54834970      -0.56467681
C        2.63750001       1.29471018      -0.72686459
N        1.36267981       1.39902697      -0.18551004
C       -0.16102259       4.09176483       1.84375902
C       -4.44138308      -0.13056064      -1.94712390
C        0.16115457      -4.07109959       1.82176042
C        4.49003051       0.16918035      -1.90175427
C       -4.67812140      -1.11362868      -2.96275159
C       -5.85144377      -1.16558462      -3.66035428
N       -6.88244499      -0.28809718      -3.40471028
C       -6.71870832       0.64027059      -2.40485779
C       -5.54967165       0.74403150      -1.70388923
C        0.97325972       4.59478250       2.60244983
C        0.83829448       5.53061655       3.57836319
N       -0.38543311       6.05158238       3.94006558
C       -1.50466918       5.54993352       3.30866607
C       -1.42953735       4.61157098       2.32934463
C        5.60560324      -0.70842768      -1.69474960
C        6.76661538      -0.58121194      -2.40262747
N        6.92609094       0.38986066      -3.36620222
C        5.88049570       1.26060743      -3.59743954
C        4.71516891       1.18324247      -2.89002422
C        1.41686188      -4.57608865       2.35419153
C        1.46436624      -5.48017968       3.36671111
N        0.32911504      -5.96035808       3.98508408
C       -0.88635637      -5.46306916       3.56460621
C       -0.99594452      -4.56284508       2.55353044
C       -0.48448079       7.17414712       4.86845759
C       -8.15854093      -0.42533990      -4.11044247
C        0.40219416      -7.05147117       4.95281040
C        8.12177136       0.42573421      -4.20695689
Co       0.02279522      -0.01166942      -0.08547406
H        4.08056167      -2.74603834      -1.67872460
H        2.44353967      -4.48763601      -0.45171507
H       -2.52575684      -4.47731316       0.16480911
H       -4.26054596      -2.78491984      -1.00228258
H       -3.99121942       2.75031683      -1.70753942
H       -2.37326922       4.47408598      -0.43682708
H        2.57528824       4.44196228       0.32393167
H        4.31217258       2.77464214      -0.86336636
H       -3.89434832      -1.81349110      -3.22636099
H       -6.02413888      -1.87777646      -4.45816347
H       -7.57544457       1.26951944      -2.19694196
H       -5.50351483       1.47227361      -0.90494186
H        1.96372346       4.19773562       2.42249494
H        1.68817467       5.90174896       4.14044874
H       -2.45318000       5.94273840       3.65774673
H       -2.35830405       4.24088865       1.91468785
H        5.57025962      -1.45609340      -0.91327042
H        7.62672470      -1.21572349      -2.22503038
H        6.03993379       1.99339234      -4.37898682
H        3.92758917       1.88964214      -3.12366604
H        2.35503147      -4.22192618       1.94553182
H        2.40276301      -5.86271316       3.75268526
H       -1.75218425      -5.82544970       4.10763550
H       -1.98322394      -4.18720269       2.31778453
H       -0.43247078       8.13405630       4.34059204
H       -1.43204460       7.11836397       5.40954761
H        0.33286706       7.12281626       5.59162391
H       -8.75854913      -1.22816685      -3.66886640
H       -8.71023642       0.51343785      -4.04616298
H       -7.97079885      -0.65295364      -5.16226852
H        1.34082895      -6.98447951       5.50799647
H       -0.42665038      -6.96870502       5.65982433
H        0.35045444      -8.02854147       4.45742178
H        8.34598840       1.45950397      -4.47857447
H        8.96808824       0.01640432      -3.65180551
H        7.97400550      -0.16189219      -5.12028044
O       -0.19359948      -0.37368951       2.28453133
H       -1.14798065      -0.22374407       2.17814287
H       -0.09579445      -1.33915542       2.16344361
