# Supplementary material for: Self-Assembled Liposomes Enhance Electron Transfer for Efficient Photocatalytic CO2 Reduction
Source: J Am Chem Soc. 2022 May 20;144(21):9399–412. doi: 10.1021/jacs.2c01725 (PMC9164230; doi:10.1021/jacs.2c01725)
Supplement: Supplementary file 2 — ja2c01725_si_002.zip [file ja2c01725_si_002.zip › Coordinates/CoP_H2O/[CoP(H2O)]0_M_4_2.xyz]

92

C        2.64311127      -1.20036908      -0.88937079
C        3.16421481      -2.50112608      -1.13623588
C        2.31641562      -3.40966727      -0.50749941
C        1.26540573      -2.66028612       0.07128125
N        1.44708903      -1.33466158      -0.18765062
C        3.21621736       0.07605551      -1.19944635
C        0.06968457      -3.16170009       0.76635431
C       -1.19900450      -2.69494448       0.20811497
C       -2.39058294      -3.42661974      -0.03886155
C       -3.27376360      -2.55924017      -0.66866634
C       -2.61418183      -1.30375943      -0.79767030
N       -1.34241568      -1.41777903      -0.25628239
C       -3.20975332      -0.06671754      -1.21176158
C       -2.63624070       1.19440791      -0.85840645
C       -3.15570432       2.50044524      -1.09029328
C       -2.31802100       3.39738291      -0.44059616
C       -1.26598830       2.64046555       0.13612221
N       -1.44467301       1.31753153      -0.13972617
C       -0.07263607       3.15681307       0.81304472
C        1.19640299       2.67110465       0.28299708
C        2.39013825       3.40708963       0.04659708
C        3.27295890       2.55254324      -0.59577844
C        2.61605473       1.29683695      -0.74694646
N        1.34332037       1.40067017      -0.19944612
C       -0.16222174       4.09742566       1.83852915
C       -4.45994813      -0.13149186      -1.93714216
C        0.15770410      -4.07370547       1.81764054
C        4.47490760       0.16312740      -1.90744762
C       -4.68437716      -1.11443563      -2.95692446
C       -5.84724965      -1.16627000      -3.67028187
N       -6.88363514      -0.28694305      -3.42821399
C       -6.73355751       0.63790505      -2.41962335
C       -5.57419534       0.74021810      -1.70425154
C        0.98344434       4.59530995       2.58383859
C        0.86550614       5.53295819       3.55966253
N       -0.35162139       6.06212989       3.93415334
C       -1.48044794       5.56542117       3.31660999
C       -1.42238127       4.62414252       2.33869308
C        5.58446746      -0.71549872      -1.68193349
C        6.75847733      -0.58758770      -2.36975034
N        6.93325955       0.38159201      -3.32899066
C        5.89408143       1.24991717      -3.58072469
C        4.71512248       1.17356650      -2.89449029
C        1.42097599      -4.57523905       2.33469209
C        1.48365220      -5.48068614       3.34496606
N        0.35675317      -5.96685307       3.97437997
C       -0.86459983      -5.47409555       3.56820077
C       -0.98934990      -4.57150457       2.56045888
C       -0.43178495       7.18924389       4.85855602
C       -8.15026564      -0.42670487      -4.14589686
C        0.44647014      -7.05837111       4.94056796
C        8.15508391       0.43214479      -4.13430131
Co       0.00589986      -0.00905783      -0.08528625
H        4.04570905      -2.74487745      -1.71074587
H        2.41026850      -4.48807646      -0.48298017
H       -2.55088056      -4.47204188       0.18973996
H       -4.28791575      -2.77799544      -0.97438424
H       -4.02760403       2.75176901      -1.67612414
H       -2.40652689       4.47588394      -0.41091498
H        2.55001255       4.45023978       0.28426886
H        4.28565078       2.78023096      -0.89878251
H       -3.89627505      -1.81310734      -3.21100834
H       -6.00836747      -1.87651779      -4.47228719
H       -7.59395778       1.26518085      -2.22041258
H       -5.53836723       1.46577618      -0.90216065
H        1.96945142       4.19289024       2.39212843
H        1.72397469       5.89981471       4.11132883
H       -2.42254814       5.96427986       3.67622862
H       -2.35825386       4.25666338       1.93710744
H        5.53590620      -1.46339848      -0.90154177
H        7.61526038      -1.22177512      -2.17647572
H        6.06778068       1.98165095      -4.36014081
H        3.93184687       1.87923172      -3.14386450
H        2.35296108      -4.21717006       1.91568260
H        2.42786312      -5.85989045       3.71967917
H       -1.72288591      -5.84159955       4.11977201
H       -1.98072328      -4.19884609       2.33711677
H       -0.36999464       8.14664554       4.32708524
H       -1.37727579       7.14732547       5.40471507
H        0.38850481       7.13060718       5.57783709
H       -8.75996987      -1.22480851      -3.70739055
H       -8.70079937       0.51401578      -4.09581285
H       -7.95212753      -0.66244206      -5.19431825
H        1.38757850      -6.98268499       5.49020456
H       -0.37902451      -6.98458490       5.65248698
H        0.40206778      -8.03511591       4.44395635
H        8.38409303       1.47010783      -4.38383042
H        8.98469108       0.01633080      -3.55992246
H        8.03271458      -0.14324794      -5.05839398
O       -0.19125561      -0.38973642       2.29324671
H       -1.15232049      -0.28944979       2.19085204
H       -0.04575195      -1.34817964       2.16314553
