# Supplementary material for: Self-Assembled Liposomes Enhance Electron Transfer for Efficient Photocatalytic CO2 Reduction
Source: J Am Chem Soc. 2022 May 20;144(21):9399–412. doi: 10.1021/jacs.2c01725 (PMC9164230; doi:10.1021/jacs.2c01725)
Supplement: Supplementary file 2 — ja2c01725_si_002.zip [file ja2c01725_si_002.zip › Coordinates/CoP_H2O/[CoP(H2O)]0_M_8.xyz]

92

C        2.78863197      -0.95121493      -0.62516495
C        3.35721152      -2.17744616      -1.08432651
C        2.55689203      -3.20487284      -0.60846146
C        1.47808741      -2.59764136       0.09290542
N        1.61590746      -1.23652870       0.06117126
C        3.30372588       0.37393948      -0.83527569
C        0.31461370      -3.28799417       0.65487645
C       -1.00234712      -2.84491303       0.26528290
C       -2.15360639      -3.65199509       0.01382192
C       -3.13491811      -2.82519546      -0.50470406
C       -2.59643312      -1.49553467      -0.54344497
N       -1.29051193      -1.53464322      -0.09100476
C       -3.30405107      -0.32307012      -0.94244963
C       -2.81318503       1.00215885      -0.76321608
C       -3.48411976       2.21798978      -1.11700090
C       -2.70025075       3.26796684      -0.65455023
C       -1.54440111       2.69835919      -0.05002580
N       -1.61772321       1.32528047      -0.14465920
C       -0.39887546       3.38036220       0.53629531
C        0.93943206       2.91549381       0.19855743
C        2.11155579       3.71929369       0.04173754
C        3.12663771       2.88518638      -0.38543619
C        2.57782652       1.57025473      -0.49766620
N        1.24344192       1.61881216      -0.14069022
C       -0.59323322       4.48702652       1.41254391
C       -4.66327166      -0.49483253      -1.52064247
C        0.51167233      -4.41374456       1.50822782
C        4.63090894       0.51798376      -1.39100482
C       -4.89092200      -1.21071963      -2.73451107
C       -6.14298390      -1.38862211      -3.25460398
N       -7.27467799      -0.82953536      -2.64011144
C       -7.08748519      -0.16646210      -1.41738041
C       -5.84014132       0.00978078      -0.88685237
C        0.46737344       5.12052037       2.16213310
C        0.25287012       6.20115057       2.96509420
N       -0.99821302       6.74197069       3.14364028
C       -2.06105192       6.10300067       2.55073002
C       -1.89635620       5.01753549       1.74313852
C        5.73086749      -0.32663533      -1.02692290
C        6.97755541      -0.16236358      -1.56092900
N        7.24176969       0.81316765      -2.49482155
C        6.21155052       1.63643285      -2.89078653
C        4.95833389       1.52357009      -2.35977260
C        1.81131056      -4.94648662       1.83941862
C        1.96760455      -6.04827617       2.62712318
N        0.89545027      -6.69802161       3.19697197
C       -0.35668840      -6.16031777       3.00693596
C       -0.56211683      -5.06737413       2.21899696
C       -1.18303931       7.98729520       3.88805258
C       -8.59829907      -1.31223952      -3.00035087
C        1.07553378      -7.95874243       3.91526046
C        8.55328191       0.90513336      -3.13861352
Co      -0.06089001       0.06665770       0.19084841
H        4.22837615      -2.28351688      -1.71559613
H        2.67558164      -4.26479221      -0.79340511
H       -2.20945994      -4.72696603       0.12250286
H       -4.12431166      -3.11011906      -0.83545083
H       -4.42564803       2.28504259      -1.64501012
H       -2.88868790       4.32573823      -0.78809802
H        2.17347243       4.79123529       0.16560360
H        4.14983511       3.17199592      -0.58198766
H       -4.04697243      -1.63854083      -3.26879814
H       -6.33175452      -1.93058263      -4.17405216
H       -7.98903460       0.21416416      -0.95124672
H       -5.75049168       0.56054746       0.04521336
H        1.47024315       4.71915226       2.13814329
H        1.05423769       6.67240728       3.52214775
H       -3.04061461       6.50600493       2.78036632
H       -2.79036420       4.54298623       1.36411501
H        5.59991556      -1.08744301      -0.26751006
H        7.82226631      -0.77014816      -1.25990949
H        6.45467588       2.36316903      -3.65640389
H        4.18821288       2.19016247      -2.72818607
H        2.70876868      -4.46797723       1.47181434
H        2.94360153      -6.45848321       2.85853581
H       -1.16479235      -6.64723555       3.54031283
H       -1.56675650      -4.67035935       2.17157089
H       -1.08383247       8.85461088       3.22603618
H       -2.17591598       7.99541270       4.34230044
H       -0.43326422       8.05362433       4.67938030
H       -8.84369497      -2.26182977      -2.50008040
H       -9.34941794      -0.56787319      -2.72079462
H       -8.65098182      -1.46562797      -4.08210789
H        2.04559985      -7.95719572       4.41695189
H        0.29084123      -8.06476519       4.66721317
H        1.02926081      -8.80987613       3.22655124
H        8.79467300       1.95295725      -3.32949792
H        9.31120996       0.48463988      -2.47560223
H        8.55841181       0.35480891      -4.08585161
O        0.22485813      -0.40756331       2.38445118
H        1.06108836      -0.84953603       2.13272510
H       -0.40214808      -1.14313845       2.50356966
