# Supplementary material for: Self-Assembled Liposomes Enhance Electron Transfer for Efficient Photocatalytic CO2 Reduction
Source: J Am Chem Soc. 2022 May 20;144(21):9399–412. doi: 10.1021/jacs.2c01725 (PMC9164230; doi:10.1021/jacs.2c01725)
Supplement: Supplementary file 2 — ja2c01725_si_002.zip [file ja2c01725_si_002.zip › Coordinates/CoP_H2O/[CoP(H2O)]ΓÇô1_M_1.xyz]

92

C        2.89289372      -1.32418401      -0.18097539
C        3.51082966      -2.52489713       0.20311632
C        2.51231090      -3.34376432       0.77748951
C        1.30900435      -2.62189949       0.72959199
N        1.55472886      -1.39470269       0.14578010
C        3.46566758      -0.09888875      -0.76693478
C       -0.05665344      -3.02720949       1.10714476
C       -1.12105472      -2.60215419       0.19197886
C       -2.25787142      -3.31853307      -0.27223248
C       -2.95963349      -2.47039111      -1.11931300
C       -2.25028420      -1.23464921      -1.16559680
N       -1.12037580      -1.35721637      -0.37273239
C       -2.71888337       0.01082659      -1.70632046
C       -2.18846307       1.26748052      -1.25057150
C       -2.59593033       2.58790611      -1.57793512
C       -1.85154124       3.46227365      -0.78456705
C       -0.96099115       2.67758817      -0.01940500
N       -1.14975909       1.35575479      -0.31961541
C        0.09697578       3.12655623       0.89896099
C        1.43960826       2.59976648       0.61734000
C        2.69072619       3.23592570       0.68262386
C        3.64245119       2.33162343       0.16010136
C        2.95113465       1.16804275      -0.21150958
N        1.61147393       1.33870650       0.07733364
C       -0.18372011       4.01725061       1.92579329
C       -3.80931764      -0.03536127      -2.65111666
C       -0.33476782      -3.77313765       2.25326608
C        4.43160463      -0.13306680      -1.75982850
C       -3.88460922      -1.05255545      -3.65985175
C       -4.90555072      -1.10155729      -4.56539594
N       -5.93403521      -0.18486160      -4.54430751
C       -5.92756769       0.78176211      -3.56661831
C       -4.91026089       0.88320172      -2.66003831
C        0.79734867       4.45088905       2.91601307
C        0.50014366       5.33825186       3.89758768
N       -0.76050931       5.88720732       4.04968170
C       -1.74886517       5.45946591       3.17891643
C       -1.51071936       4.56764591       2.18561338
C        4.94865636      -1.36560855      -2.35697210
C        5.94795530      -1.37287464      -3.27098512
N        6.57237869      -0.21147331      -3.70759938
C        6.01213506       0.99059531      -3.29546276
C        5.01364788       1.05696112      -2.38244827
C        0.68422339      -4.18864445       3.20790934
C        0.40071115      -4.95627129       4.29136985
N       -0.87976180      -5.37676873       4.58928756
C       -1.89936535      -4.93387676       3.77023984
C       -1.67414410      -4.16248204       2.67600860
C       -0.99563623       6.99535238       4.96532322
C       -7.07330284      -0.32336781      -5.45376822
C       -1.12705372      -6.36550462       5.63330980
C        7.51472262      -0.24876616      -4.81607872
Co       0.23537378      -0.01227926      -0.09987901
H        4.56386563      -2.75920061       0.10383207
H        2.63423022      -4.35586037       1.14361036
H       -2.50655086      -4.34184578      -0.02387666
H       -3.89577928      -2.68501828      -1.61626318
H       -3.33476579       2.87111776      -2.31336310
H       -1.91098178       4.54345430      -0.76977714
H        2.87422401       4.25061363       1.01430702
H        4.71139637       2.48853907       0.07735567
H       -3.09006889      -1.78403020      -3.74399945
H       -4.94954551      -1.84278739      -5.35407132
H       -6.78584749       1.44246076      -3.54978794
H       -4.99203500       1.64230199      -1.89356612
H        1.79269112       4.02566793       2.89994398
H        1.23274069       5.64810704       4.63556349
H       -2.73668911       5.86914149       3.36132563
H       -2.35141508       4.25087509       1.58061726
H        4.51231869      -2.31580032      -2.07665708
H        6.31774431      -2.29198756      -3.71350648
H        6.43184222       1.87885515      -3.75631723
H        4.63055649       2.03513039      -2.12025671
H        1.70699192      -3.86260442       3.07189356
H        1.16737237      -5.26632864       4.99336097
H       -2.89967510      -5.22447694       4.07253694
H       -2.53841514      -3.81270193       2.12698828
H       -0.81403746       7.96672510       4.48611102
H       -2.03014958       6.96680833       5.31801519
H       -0.33363246       6.90205339       5.83033293
H       -7.82987313      -0.99094139      -5.02707786
H       -7.51753676       0.65761363      -5.63157195
H       -6.72982938      -0.73276710      -6.40591134
H       -0.39607986      -6.24008763       6.43595086
H       -2.12716829      -6.21685508       6.04804128
H       -1.05389594      -7.38847564       5.24365887
H        8.18191934       0.61586440      -4.76035466
H        8.12290019      -1.15494244      -4.74989106
H        7.00708317      -0.23794442      -5.79132014
O       -1.15159754      -0.02174966       2.45884068
H       -1.37076856       0.44608560       1.62859859
H       -1.03614249      -0.94251390       2.16457184
