# Supplementary material for: Self-Assembled Liposomes Enhance Electron Transfer for Efficient Photocatalytic CO2 Reduction
Source: J Am Chem Soc. 2022 May 20;144(21):9399–412. doi: 10.1021/jacs.2c01725 (PMC9164230; doi:10.1021/jacs.2c01725)
Supplement: Supplementary file 2 — ja2c01725_si_002.zip [file ja2c01725_si_002.zip › Coordinates/CoP_H2O/[CoP(H2O)]ΓÇô1_M_3.xyz]

92

C        2.89286999      -1.32411127      -0.18104801
C        3.51091127      -2.52480374       0.20296354
C        2.51243697      -3.34383291       0.77723308
C        1.30909933      -2.62207058       0.72931696
N        1.55469395      -1.39478553       0.14568190
C        3.46555886      -0.09885504      -0.76719897
C       -0.05655188      -3.02705954       1.10717121
C       -1.12106975      -2.60222299       0.19181444
C       -2.25792522      -3.31856431      -0.27220154
C       -2.96004593      -2.47027430      -1.11901697
C       -2.25078049      -1.23465497      -1.16514334
N       -1.12057205      -1.35733540      -0.37262401
C       -2.71894593       0.01090797      -1.70610786
C       -2.18920567       1.26764575      -1.25010294
C       -2.59668113       2.58799439      -1.57734279
C       -1.85163809       3.46228457      -0.78439173
C       -0.96106286       2.67762951      -0.01935489
N       -1.15020906       1.35580681      -0.31910736
C        0.09699219       3.12644040       0.89911768
C        1.43960538       2.60001623       0.61686791
C        2.69069147       3.23621109       0.68191452
C        3.64243506       2.33181409       0.15950638
C        2.95113889       1.16816939      -0.21184847
N        1.61148086       1.33882706       0.07716866
C       -0.18362018       4.01658436       1.92634515
C       -3.80904410      -0.03543645      -2.65144484
C       -0.33468163      -3.77231348       2.25364293
C        4.43128595      -0.13316634      -1.76029908
C       -3.88385741      -1.05273168      -3.65991893
C       -4.90441670      -1.10176247      -4.56597560
N       -5.93274783      -0.18502770      -4.54538888
C       -5.92674556       0.78163417      -3.56793389
C       -4.90980166       0.88316017      -2.66086364
C        0.79763158       4.45033816       2.91634796
C        0.50034285       5.33718606       3.89836491
N       -0.76050744       5.88549572       4.05109302
C       -1.74890354       5.45793556       3.18028398
C       -1.51070377       4.56662585       2.18653243
C        4.94821901      -1.36576397      -2.35741056
C        5.94734766      -1.37312746      -3.27160830
N        6.57169643      -0.21179257      -3.70847276
C        6.01150736       0.99034041      -3.29638599
C        5.01321375       1.05680104      -2.38316698
C        0.68433189      -4.18758731       3.20842802
C        0.40079733      -4.95478185       4.29215238
N       -0.87972377      -5.37512639       4.59028956
C       -1.89933069      -4.93243649       3.77107425
C       -1.67409767      -4.16148025       2.67657254
C       -0.99587966       6.99306896       4.96739809
C       -7.07150485      -0.32332905      -5.45562442
C       -1.12701758      -6.36353635       5.63456865
C        7.51378547      -0.24918528      -4.81716421
Co       0.23542029      -0.01214153      -0.10020385
H        4.56397478      -2.75897024       0.10365341
H        2.63443762      -4.35585979       1.14353750
H       -2.50660889      -4.34183570      -0.02363284
H       -3.89645943      -2.68468384      -1.61557887
H       -3.33557533       2.87143278      -2.31262907
H       -1.91133429       4.54346386      -0.76931282
H        2.87415845       4.25099455       1.01334603
H        4.71134415       2.48883178       0.07649535
H       -3.08946882      -1.78444709      -3.74331227
H       -4.94816447      -1.84311585      -5.35453947
H       -6.78496423       1.44241751      -3.55160130
H       -4.99179293       1.64239651      -1.89455011
H        1.79319029       4.02563031       2.89975599
H        1.23308807       5.64714172       4.63615315
H       -2.73678884       5.86734906       3.36295614
H       -2.35138147       4.25001517       1.58141182
H        4.51193884      -2.31592360      -2.07689608
H        6.31707376      -2.29229161      -3.71407763
H        6.43107912       1.87854663      -3.75746564
H        4.63016155       2.03499772      -2.12101598
H        1.70713729      -3.86174582       3.07212722
H        1.16742631      -5.26462679       4.99427614
H       -2.89963730      -5.22287378       4.07354778
H       -2.53831458      -3.81189837       2.12733295
H       -0.81532850       7.96480878       4.48853485
H       -2.03013812       6.96355356       5.32075754
H       -0.33323480       6.89982183       5.83191415
H       -7.82850351      -0.99050956      -5.02913571
H       -7.51524610       0.65776931      -5.63395487
H       -6.72753174      -0.73311957      -6.40740138
H       -0.39606624      -6.23792203       6.43721013
H       -2.12714197      -6.21480751       6.04926438
H       -1.05385329      -7.38664021       5.24524269
H        8.18108783       0.61537760      -4.76159791
H        8.12188764      -1.15542085      -4.75110605
H        7.00593133      -0.23830808      -5.79229461
O       -1.15195273      -0.02139782       2.45808176
H       -1.37212139       0.44688196       1.62831832
H       -1.03705575      -0.94207095       2.16329473
