# Supplementary material for: Self-Assembled Liposomes Enhance Electron Transfer for Efficient Photocatalytic CO2 Reduction
Source: J Am Chem Soc. 2022 May 20;144(21):9399–412. doi: 10.1021/jacs.2c01725 (PMC9164230; doi:10.1021/jacs.2c01725)
Supplement: Supplementary file 2 — ja2c01725_si_002.zip [file ja2c01725_si_002.zip › Coordinates/Others/[Ru(bpy)3]1+.xyz]

61
	Energy: -992208.3852241
C         -3.11710       -2.99220       -2.31114
C         -3.47755       -2.26842       -1.17849
C         -2.53267       -1.44918       -0.54664
N         -1.26084       -1.34154       -1.03509
C         -0.91644       -2.05385       -2.12728
C         -1.80798       -2.88695       -2.79261
C         -2.80415       -0.66056        0.66528
C          2.54630       -1.32059       -0.67397
N          1.70326       -0.34594       -1.13102
C          2.04778        0.35420       -2.23161
C          3.22975        0.12670       -2.92592
C          4.10053       -0.86799       -2.46715
C          3.75211       -1.59535       -1.33374
C         -4.03409       -0.65129        1.33668
C         -4.18718        0.11657        2.48690
C         -3.09994        0.86641        2.94852
C         -1.90392        0.81643        2.24257
N         -1.74757        0.07298        1.12795
Ru        -0.01018       -0.03435       -0.00238
C          2.24632        3.59313        2.35101
C          2.45062        2.26404        2.80497
C          1.81118        1.23793        2.12799
N          1.00733        1.43460        1.06254
C          0.80423        2.73000        0.59069
C          1.43476        3.81682        1.25894
C          2.07544       -2.04506        0.51538
C         -0.05480        2.85699       -0.54525
N         -0.60418        1.67261       -1.03299
C         -1.43963        1.71851       -2.09128
C         -1.77961        2.89009       -2.74856
C         -1.21660        4.10619       -2.28101
C         -0.36769        4.08392       -1.19471
C          2.78285       -3.08647        1.13124
C          2.23963       -3.73027        2.23861
C          0.98748       -3.32237        2.71121
C          0.33685       -2.27851        2.06462
N          0.86182       -1.64129        0.99809
H         -3.84335       -3.62782       -2.80773
H         -4.48630       -2.34182       -0.79014
H         -1.47911       -3.43505       -3.66905
H          1.34225        1.11324       -2.54686
H         -4.86499       -1.23935        0.96572
H         -5.13624        0.12942        3.01344
H         -3.17218        1.48312        3.83804
H         -1.03338        1.37834        2.55898
H          2.72198        4.42804        2.85812
H          3.08381        2.04087        3.65690
H          1.27100        4.82977        0.90702
H         -1.83738        0.76300       -2.41736
H         -2.45608        2.86085       -3.59594
H         -1.44938        5.04657       -2.77289
H          0.06921        5.00830       -0.83232
H          0.52057       -3.79816        3.56699
H         -0.62933       -1.92216        2.40237
H          1.92895        0.20628        2.44267
H          0.10485       -1.93296       -2.46899
H          2.78126       -4.53683        2.72254
H          3.45926        0.72181       -3.80343
H          5.03268       -1.07339       -2.98391
H          4.41293       -2.37124       -0.96594
H          3.74915       -3.39261        0.74863
