# Supplementary material for: Self-Assembled Liposomes Enhance Electron Transfer for Efficient Photocatalytic CO2 Reduction
Source: J Am Chem Soc. 2022 May 20;144(21):9399–412. doi: 10.1021/jacs.2c01725 (PMC9164230; doi:10.1021/jacs.2c01725)
Supplement: Supplementary file 2 — ja2c01725_si_002.zip [file ja2c01725_si_002.zip › Coordinates/Others/[Ru(bpy)3]2+.xyz]

61

C          3.90731        1.79889        2.29234
C          3.32642        2.43560        1.19835
C          2.19220        1.88047        0.59837
N          1.64729        0.72035        1.06625
C          2.21473        0.10739        2.12437
C          3.34083        0.61402        2.76546
C          1.50078        2.47553       -0.56005
C          0.54891       -2.82839        0.57070
N         -0.18948       -1.78557        1.04923
C         -0.96932       -1.97200        2.13117
C         -1.06752       -3.19845        2.77988
C         -0.32483       -4.27559        2.29314
C          0.49384       -4.08530        1.18174
C          1.87731        3.68129       -1.16107
C          1.16201        4.15364       -2.25951
C          0.08371        3.40680       -2.73793
C         -0.24296        2.21635       -2.09670
N          0.44128        1.75665       -1.03214
Ru        -0.00377        0.00814        0.00457
C         -4.14663       -1.07525       -2.32336
C         -2.94745       -1.59187       -2.81699
C         -1.76172       -1.27150       -2.16409
N         -1.72333       -0.47951       -1.07441
C         -2.88940        0.03665       -0.58928
C         -4.11376       -0.25421       -1.19828
C          1.39255       -2.51394       -0.59839
C         -2.74871        0.91089        0.58938
N         -1.47494        1.05179        1.05878
C         -1.25337        1.85165        2.12110
C         -2.27743        2.52647        2.77724
C         -3.58471        2.38129        2.30984
C         -3.81892        1.57049        1.20188
C          2.25183       -3.43111       -1.21328
C          3.00142       -3.03921       -2.32025
C          2.87578       -1.73183       -2.79268
C          2.01024       -0.86440       -2.13480
N          1.28710       -1.23539       -1.06140
H          4.78862        2.22155        2.76373
H          3.75766        3.35331        0.81740
H          3.76012        0.08368        3.61352
H         -1.52361       -1.10608        2.47307
H          2.71692        4.24986       -0.77870
H          1.44440        5.08732       -2.73480
H         -0.50529        3.73701       -3.58669
H         -1.07690        1.60691       -2.42458
H         -5.09239       -1.30362       -2.80389
H         -2.92151       -2.23512       -3.68986
H         -5.03420        0.15702       -0.80201
H         -0.22645        1.93339        2.45197
H         -2.04616        3.14924        3.63460
H         -4.40924        2.89445        2.79402
H         -4.82593        1.45905        0.81835
H          3.43795       -1.38058       -3.65101
H          1.87680        0.15769       -2.46571
H         -0.80989       -1.65472       -2.51241
H          1.74308       -0.80981        2.45541
H          3.66932       -3.74435       -2.80420
H         -1.71478       -3.29688        3.64438
H         -0.37606       -5.24800        2.77201
H          1.07702       -4.91233        0.79590
H          2.34197       -4.44172       -0.83546
